# Supplementary material for: Cerebrospinal fluid lipid profiles as exploratory biomarkers for pediatric meningitis: a proof-of-concept case series
Source: Front Cell Neurosci. 2026 May 29;20:1816621. doi: 10.3389/fncel.2026.1816621 (PMC13259668; doi:10.3389/fncel.2026.1816621)
Supplement: Supplementary Table 3 — Per-metabolite Welch’s t-test results, fold change, and Benjamini-Hochberg false discovery rate (BH-FDR) Q-values for all 344 identified lipid metabolites across the five pairwise comparisons. This supplementary spreadsheet (Per_metabolite_stats.xlsx) contains six worksheets: five comparison-specific worksheets (PM_A_vs_N, PM_R_vs_N, VM_A_vs_N, PM_R_vs_PM_A, and VM_A_vs_PM_A), each reporting all 344 metabolites, and a Summary worksheet tabulating the number of differentially regulated metabolites per comparison under the exploratory screening criteria. For each metabolite, the comparison worksheets report: Metabolite name, Adduct, Sub Class, Lipid Category, group-level mean peak intensities, fold change (FC, ratio of the first group mean to the second group mean), log2FC, nominal Welch’s t-test P-value computed on log10-transformed sample-level peak intensities (P_Welch_log10), and Benjamini-Hochberg false discovery rate Q-value (FDR_BH) computed within each comparison across all 344 metabolites. All per-metabolite statistics are exploratory and hypothesis-generating given the small sample size (PM_A n = 3, PM_R n = 3, VM_A n = 3, N n = 4). BH-FDR, Benjamini Hochberg false discovery rate; FC, fold change; N, non-meningitic control; PM_A, acute-phase purulent meningitis; PM_R, recovery-phase purulent meningitis; VM_A, acute-phase viral meningitis. [file Table_3.xlsx]

## Sheet: PM_A_vs_N
Metabolite	Adduct	Sub Class	Category	PM_A_mean	N_mean	FC	log2FC	P_Welch_log10	FDR_BH
Cer(d38:1)	M+HCOO	Cer	Sphingolipids,SP	1.39901e+06	5.67755e+06	0.2464	-2.021	0.0001338	0.02981
LPC(16:0e)	M+H	LPC	Glycerophospholipids,GP	3.0949e+07	2.58728e+06	11.962	3.58	0.0002003	0.02981
TG(52:4)	M+Na	TG	Glycerolipids,GL	6.59178e+07	6.27831e+08	0.105	-3.252	0.0003362	0.02981
MePC(33:2)	M+NH4	MePC		1.48477e+07	4.08436e+08	0.0364	-4.782	0.0003466	0.02981
PC(18:0_18:1)	M+HCOO	PC	Glycerophospholipids,GP	7.40857e+07	3.34628e+08	0.2214	-2.175	0.001333	0.07581
SPH(t18:0)	M+H	SPH		7.52399e+06	5.93525e+08	0.0127	-6.302	0.001917	0.07581
Hex1Cer(d18:1_16:0)	M+H	Hex1Cer		7.6398e+06	247401	30.8802	4.949	0.002238	0.07581
PC(16:0_18:1)	M+HCOO	PC	Glycerophospholipids,GP	3.04254e+08	1.89014e+09	0.161	-2.635	0.002252	0.07581
SM(d36:1)(rep)	M+HCOO	SM	Sphingolipids,SP	5.12595e+07	3.08755e+08	0.166	-2.591	0.002327	0.07581
AcCa(12:3)	M+H	AcCa		1.14394e+07	4.18731e+08	0.0273	-5.194	0.00277	0.07581
LPC(15:0)	M+H	LPC	Glycerophospholipids,GP	1.69718e+06	6.77416e+07	0.0251	-5.319	0.002959	0.07581
PE(40:6)	M+H	PE	Glycerophospholipids,GP	1.37631e+07	7.78092e+07	0.1769	-2.499	0.003187	0.07581
SPH(t16:0)	M+H	SPH		2.00584e+08	5.06103e+10	0.004	-7.979	0.003556	0.07581
SPH(d16:1)	M+H	SPH		1.63837e+08	4.77356e+09	0.0343	-4.865	0.003799	0.07581
Co(Q10)	M+NH4	Co	PrenolLipids,PR	5.14511e+06	1.84442e+07	0.279	-1.842	0.003857	0.07581
SPH(t20:0)	M+H	SPH		5.08277e+06	3.97557e+08	0.0128	-6.289	0.003967	0.07581
PC(36:1)(rep)	M+H	PC	Glycerophospholipids,GP	8.94452e+08	2.99477e+09	0.2987	-1.743	0.004006	0.07581
PE(16:0_20:4)	M-H	PE	Glycerophospholipids,GP	3.63683e+06	390545	9.3122	3.219	0.004491	0.07581
PC(16:0_16:0)	M+HCOO	PC	Glycerophospholipids,GP	9.34595e+07	3.77764e+08	0.2474	-2.015	0.004539	0.07581
MePC(43:3e)	M+Na	MePC		4.14825e+06	934045	4.4412	2.151	0.004553	0.07581
SM(d42:1)(rep)	M+HCOO	SM	Sphingolipids,SP	2.39875e+07	3.451e+06	6.9509	2.797	0.004777	0.07581
PC(34:1)(rep)	M+H	PC	Glycerophospholipids,GP	5.20921e+09	2.04972e+10	0.2541	-1.976	0.004848	0.07581
dMePE(52:5)	M-H	dMePE	Glycerophospholipids,GP	1.16504e+06	1.18078e+07	0.0987	-3.341	0.005549	0.08084
PC(33:1)	M+H	PC	Glycerophospholipids,GP	4.92228e+07	2.54574e+08	0.1934	-2.371	0.00564	0.08084
PC(32:0)(rep)	M+H	PC	Glycerophospholipids,GP	1.27769e+09	4.21413e+09	0.3032	-1.722	0.006194	0.08347
PC(18:0_22:4)	M+HCOO	PC	Glycerophospholipids,GP	5.3905e+06	2.07532e+07	0.2597	-1.945	0.006309	0.08347
PC(17:0_18:1)	M+HCOO	PC	Glycerophospholipids,GP	4.28535e+06	1.80955e+07	0.2368	-2.078	0.006577	0.08374
Hex2Cer(d18:1_16:0)	M+H	Hex2Cer		2.6536e+08	6.32814e+06	41.9333	5.39	0.006816	0.08374
PC(36:2)(rep)	M+H	PC	Glycerophospholipids,GP	6.05837e+08	1.29052e+09	0.4695	-1.091	0.00778	0.09229
PE(16:0_20:4)(rep)	M+H	PE	Glycerophospholipids,GP	9.02555e+06	1.19349e+06	7.5623	2.919	0.009543	0.1036
AcCa(16:0)	M+H	AcCa		7.90316e+06	2.02502e+06	3.9027	1.964	0.009626	0.1036
PC(17:1_16:0)	M+HCOO	PC	Glycerophospholipids,GP	3.36467e+06	1.16162e+07	0.2897	-1.788	0.009637	0.1036
Hex1Cer(d40:1)	M+HCOO	Hex1Cer		1.87462e+06	86771.3	21.6042	4.433	0.01041	0.106
Hex1Cer(d18:1_24:0)	M+H	Hex1Cer		4.58455e+06	1.411e+07	0.3249	-1.622	0.01055	0.106
SM(d44:2)(rep)	M+HCOO	SM	Sphingolipids,SP	2.323e+06	777241	2.9888	1.58	0.01078	0.106
PC(16:0_18:2)	M+HCOO	PC	Glycerophospholipids,GP	1.62833e+08	5.32663e+08	0.3057	-1.71	0.01124	0.1074
LPC(18:0e)	M+H	LPC	Glycerophospholipids,GP	7.64448e+06	657011	11.6352	3.54	0.01209	0.1103
PC(35:1)	M+H	PC	Glycerophospholipids,GP	5.28262e+07	2.02036e+08	0.2615	-1.935	0.01218	0.1103
PC(40:4)	M+H	PC	Glycerophospholipids,GP	5.95284e+07	1.74575e+08	0.341	-1.552	0.01297	0.1144
SM(d36:4)	M+H	SM	Sphingolipids,SP	2.25453e+08	8.02999e+07	2.8076	1.489	0.01361	0.117
PC(18:0_22:6)	M+HCOO	PC	Glycerophospholipids,GP	1.64894e+07	8.84374e+07	0.1865	-2.423	0.01468	0.1232
LPC(20:2e)	M+H	LPC	Glycerophospholipids,GP	2.13907e+06	304884	7.016	2.811	0.01889	0.1527
PC(40:7)	M+H	PC	Glycerophospholipids,GP	6.31262e+07	1.75187e+08	0.3603	-1.473	0.01947	0.1527
SM(d44:3)	M+H	SM	Sphingolipids,SP	1.71637e+07	4.21658e+06	4.0705	2.025	0.01953	0.1527
SM(d36:1)	M+H	SM	Sphingolipids,SP	4.28089e+08	1.84568e+09	0.2319	-2.108	0.02052	0.1545
PC(34:2e)(rep)(rep)	M+H	PC	Glycerophospholipids,GP	1.61117e+08	5.21217e+08	0.3091	-1.694	0.02069	0.1545
Hex2Cer(d34:1)	M+HCOO	Hex2Cer		4.16039e+07	8.23066e+06	5.0547	2.338	0.0211	0.1545
PE(16:0p_18:2)	M+H	PE	Glycerophospholipids,GP	2.07671e+07	1.84582e+06	11.2509	3.492	0.02163	0.1546
PC(15:0_16:0)	M+HCOO	PC	Glycerophospholipids,GP	1.3902e+06	4.64242e+06	0.2995	-1.74	0.02202	0.1546
PS(35:1)	M-H	PS	Glycerophospholipids,GP	1.48811e+06	4.27579e+07	0.0348	-4.845	0.02389	0.1609
PC(18:0_18:2)	M+HCOO	PC	Glycerophospholipids,GP	3.5783e+07	1.20007e+08	0.2982	-1.746	0.02539	0.1609
PS(39:1)	M-H	PS	Glycerophospholipids,GP	3.5783e+07	1.20007e+08	0.2982	-1.746	0.02539	0.1609
SM(d34:0)	M+H	SM	Sphingolipids,SP	2.37933e+08	8.62641e+07	2.7582	1.464	0.02539	0.1609
SM(d40:0)(rep)	M+HCOO	SM	Sphingolipids,SP	5.93774e+06	505500	11.7463	3.554	0.02647	0.1609
PC(31:0)	M+H	PC	Glycerophospholipids,GP	3.0747e+07	7.72179e+07	0.3982	-1.328	0.02697	0.1609
LPC(18:2)(rep)	M+H	LPC	Glycerophospholipids,GP	2.64501e+07	5.955e+06	4.4417	2.151	0.02714	0.1609
SM(d32:0)	M+H	SM	Sphingolipids,SP	1.01806e+07	2.8655e+06	3.5528	1.829	0.02724	0.1609
LPC(18:2)	M+HCOO	LPC	Glycerophospholipids,GP	2.08162e+06	401629	5.1829	2.374	0.02737	0.1609
LPC(16:1e)	M+H	LPC	Glycerophospholipids,GP	7.94325e+06	1.71665e+06	4.6272	2.21	0.02759	0.1609
MLCL(50:6)	M-2H	MLCL		2.07679e+06	390627	5.3166	2.41	0.02882	0.1652
PC(18:0_16:0)	M+HCOO	PC	Glycerophospholipids,GP	1.78876e+07	6.75871e+07	0.2647	-1.918	0.0304	0.1714
PC(34:0)	M+Na	PC	Glycerophospholipids,GP	1.48056e+07	2.88952e+07	0.5124	-0.965	0.03271	0.1815
SM(d44:3)(rep)	M+HCOO	SM	Sphingolipids,SP	2.44197e+06	1.04958e+06	2.3266	1.218	0.03415	0.1865
PC(38:2)	M+H	PC	Glycerophospholipids,GP	9.00737e+07	1.49855e+08	0.6011	-0.734	0.03514	0.1889
PC(16:1e_18:1)	M+HCOO	PC	Glycerophospholipids,GP	1.47173e+07	5.25809e+07	0.2799	-1.837	0.03683	0.1922
Hex1Cer(t36:1)	M+HCOO	Hex1Cer		1.24075e+07	4.30039e+07	0.2885	-1.793	0.03688	0.1922
PS(40:7e)	M-H	PS	Glycerophospholipids,GP	5.16898e+06	4.62316e+07	0.1118	-3.161	0.03844	0.1959
Hex2Cer(d32:1)	M+HCOO	Hex2Cer		1.36577e+06	294727	4.634	2.212	0.03921	0.1959
PE(16:0p_20:4)	M+H	PE	Glycerophospholipids,GP	1.06343e+08	1.98669e+07	5.3528	2.42	0.03993	0.1959
Hex1Cer(d38:6)	M+HCOO	Hex1Cer		4.28806e+06	1.85533e+07	0.2311	-2.113	0.04004	0.1959
PE(18:0_22:6)	M-H	PE	Glycerophospholipids,GP	4.18005e+06	1.80077e+07	0.2321	-2.107	0.04042	0.1959
LPC(20:3)(rep)(rep)	M+H	LPC	Glycerophospholipids,GP	1.39267e+06	237797	5.8565	2.55	0.04241	0.2026
PC(34:3)	M+H	PC	Glycerophospholipids,GP	1.72523e+07	5.1751e+06	3.3337	1.737	0.04637	0.2175
Hex2Cer(d42:3)	M+HCOO	Hex2Cer		6.4427e+06	1.46145e+06	4.4084	2.14	0.04679	0.2175
PC(38:6e)	M+H	PC	Glycerophospholipids,GP	4.46344e+07	2.76755e+07	1.6128	0.69	0.0488	0.2239
SM(d42:1)	M+H	SM	Sphingolipids,SP	3.45031e+08	2.19806e+08	1.5697	0.65	0.05581	0.2526
PC(36:1)	M+Na	PC	Glycerophospholipids,GP	7.24209e+07	1.20153e+08	0.6027	-0.73	0.06058	0.2707
SM(d38:1)(rep)	M+HCOO	SM	Sphingolipids,SP	2.28648e+07	5.63472e+07	0.4058	-1.301	0.06598	0.2901
PC(16:0_14:0)	M+HCOO	PC	Glycerophospholipids,GP	1.64223e+07	4.83562e+07	0.3396	-1.558	0.06662	0.2901
Hex2Cer(d18:1_24:1)	M+H	Hex2Cer		5.83196e+07	1.23644e+07	4.7167	2.238	0.068	0.2924
PC(32:0)	M+Na	PC	Glycerophospholipids,GP	7.20893e+07	1.39315e+08	0.5175	-0.95	0.06887	0.2925
PC(34:1)	M+Na	PC	Glycerophospholipids,GP	3.19338e+08	7.70523e+08	0.4144	-1.271	0.071	0.294
PC(32:0e)(rep)	M+Na	PC	Glycerophospholipids,GP	1.88198e+07	1.30613e+07	1.4409	0.527	0.07126	0.294
PC(38:6e)(rep)	M+H	PC	Glycerophospholipids,GP	1.59995e+07	3.39386e+06	4.7142	2.237	0.07178	0.294
SM(d40:0)	M+H	SM	Sphingolipids,SP	3.34709e+07	1.02174e+07	3.2759	1.712	0.073	0.2954
MLCL(58:14)	M-2H	MLCL		398950	190225	2.0973	1.068	0.07622	0.3006
PC(36:3)(rep)	M+H	PC	Glycerophospholipids,GP	4.3646e+08	2.66847e+08	1.6356	0.71	0.07662	0.3006
PC(40:4e)	M+H	PC	Glycerophospholipids,GP	2.4096e+07	6.33519e+06	3.8035	1.927	0.0769	0.3006
LPC(22:6)	M+HCOO	LPC	Glycerophospholipids,GP	394311	185052	2.1308	1.091	0.0787	0.3033
Hex2Cer(d42:1)	M+HCOO	Hex2Cer		1.35622e+07	5.08249e+06	2.6684	1.416	0.07935	0.3033
PC(36:0e)	M+H	PC	Glycerophospholipids,GP	9.9967e+06	3.1006e+06	3.2241	1.689	0.08774	0.3289
SM(d44:1)(rep)	M+HCOO	SM	Sphingolipids,SP	909449	313498	2.901	1.537	0.08871	0.3289
PC(32:1)(rep)(rep)	M+H	PC	Glycerophospholipids,GP	1.62001e+07	6.53908e+07	0.2477	-2.013	0.08946	0.3289
SM(d44:5)	M+H	SM	Sphingolipids,SP	1.14952e+08	4.6901e+07	2.4509	1.293	0.08986	0.3289
SM(d34:1)(rep)	M+HCOO	SM	Sphingolipids,SP	1.06511e+08	2.01231e+08	0.5293	-0.918	0.09236	0.3323
PC(36:3)	M+Na	PC	Glycerophospholipids,GP	1.43334e+06	534962	2.6793	1.422	0.09274	0.3323
SM(d44:2)	M+H	SM	Sphingolipids,SP	1.35448e+07	6.118e+06	2.2139	1.147	0.0977	0.3465
PC(44:6e)	M+H	PC	Glycerophospholipids,GP	3.10801e+07	1.592e+07	1.9523	0.965	0.09934	0.3487
PE(18:0_20:4)(rep)	M+H	PE	Glycerophospholipids,GP	4.73577e+07	1.62533e+07	2.9137	1.543	0.1005	0.3491
Hex1Cer(t20:1_20:4)	M+HCOO	Hex1Cer		2.53845e+06	7.50853e+06	0.3381	-1.565	0.1021	0.3493
PC(16:0_16:1)	M+HCOO	PC	Glycerophospholipids,GP	3.21083e+07	8.37796e+07	0.3832	-1.384	0.103	0.3493
SM(d44:6)	M+H	SM	Sphingolipids,SP	4.93801e+07	1.6039e+07	3.0787	1.622	0.1036	0.3493
SM(d38:2)(rep)	M+HCOO	SM	Sphingolipids,SP	5.85784e+06	1.51891e+07	0.3857	-1.375	0.1107	0.3697
PC(18:2_18:2)	M+HCOO	PC	Glycerophospholipids,GP	3.13616e+06	1.12012e+06	2.7998	1.485	0.1124	0.3697
LdMePE(16:0)	M-H	LdMePE	Glycerophospholipids,GP	382705	101519	3.7698	1.914	0.1128	0.3697
PC(42:4e)	M+H	PC	Glycerophospholipids,GP	3.32444e+07	1.24007e+07	2.6809	1.423	0.1152	0.372
LPC(18:1e)	M+H	LPC	Glycerophospholipids,GP	2.05629e+07	7.71107e+06	2.6667	1.415	0.1158	0.372
MePC(34:4e)	M+Na	MePC		5.20948e+07	1.49277e+08	0.349	-1.519	0.1168	0.372
MePC(34:6e)	M+Na	MePC		9.32727e+06	3.91236e+06	2.3841	1.253	0.1221	0.3853
SM(t34:1)	M+H	SM	Sphingolipids,SP	5.93976e+06	1.682e+06	3.5314	1.82	0.1232	0.3853
PE(18:1e_22:6)	M-H	PE	Glycerophospholipids,GP	2.34681e+07	7.743e+07	0.3031	-1.722	0.1257	0.3882
PE(18:0p_22:6)	M+H	PE	Glycerophospholipids,GP	5.29862e+07	1.51266e+08	0.3503	-1.513	0.1268	0.3882
PC(36:4e)(rep)	M+Na	PC	Glycerophospholipids,GP	8.4091e+06	3.89494e+06	2.159	1.11	0.1278	0.3882
PE(16:0e_20:4)	M-H	PE	Glycerophospholipids,GP	3.56565e+06	1.23766e+06	2.8809	1.527	0.1286	0.3882
PC(38:1)	M+H	PC	Glycerophospholipids,GP	1.44845e+07	2.59627e+07	0.5579	-0.842	0.1359	0.4041
PC(36:2e)	M+H	PC	Glycerophospholipids,GP	9.8426e+07	2.65464e+08	0.3708	-1.431	0.138	0.4041
PS(39:3)	M-H	PS	Glycerophospholipids,GP	3.00432e+06	1.0473e+06	2.8686	1.52	0.1382	0.4041
SM(d43:2)	M+H	SM	Sphingolipids,SP	7.44707e+06	2.67672e+06	2.7822	1.476	0.1393	0.4041
PC(30:0e)	M+H	PC	Glycerophospholipids,GP	3.39974e+07	1.47992e+07	2.2973	1.2	0.1398	0.4041
PC(38:6)	M+H	PC	Glycerophospholipids,GP	2.53295e+07	1.39106e+07	1.8209	0.865	0.1431	0.4101
PE(36:1)	M+Na	PE	Glycerophospholipids,GP	8.8656e+06	2.82148e+06	3.1422	1.652	0.1466	0.4169
PC(18:1e_18:1)	M+HCOO	PC	Glycerophospholipids,GP	9.04298e+06	2.23708e+07	0.4042	-1.307	0.1508	0.4252
PC(16:0_20:3)	M+HCOO	PC	Glycerophospholipids,GP	7.50294e+06	4.00054e+06	1.8755	0.907	0.1541	0.431
PS(38:7e)	M-H	PS	Glycerophospholipids,GP	6.30523e+06	1.37561e+06	4.5836	2.196	0.1591	0.4344
PE(16:1e_20:4)	M-H	PE	Glycerophospholipids,GP	5.1113e+07	1.60946e+07	3.1758	1.667	0.1603	0.4344
ChE(16:0)	M+NH4	ChE	SterolLipids,ST	1.55832e+07	7.17792e+06	2.171	1.118	0.162	0.4344
PC(18:0_20:4)	M+HCOO	PC	Glycerophospholipids,GP	7.70601e+07	1.81761e+08	0.424	-1.238	0.1623	0.4344
LPC(22:6)(rep)	M+H	LPC	Glycerophospholipids,GP	4.7975e+06	3.09657e+06	1.5493	0.632	0.1626	0.4344
SM(d36:2)(rep)	M+HCOO	SM	Sphingolipids,SP	1.83512e+07	4.70376e+07	0.3901	-1.358	0.1629	0.4344
PE(18:0_22:4)	M-H	PE	Glycerophospholipids,GP	2.96044e+06	6.34717e+06	0.4664	-1.1	0.1644	0.4351
Hex1Cer(d34:1)	M+HCOO	Hex1Cer		4.71896e+06	2.10615e+06	2.2406	1.164	0.1707	0.4484
dMePE(20:2e_20:4)	M-H	dMePE	Glycerophospholipids,GP	3.3152e+06	1.36493e+06	2.4288	1.28	0.1754	0.4571
PS(39:2)	M-H	PS	Glycerophospholipids,GP	3.32324e+07	2.23842e+07	1.4846	0.57	0.1809	0.4679
Hex2Cer(d18:1_24:2)	M+H	Hex2Cer		1.5964e+07	9.11378e+06	1.7516	0.809	0.1827	0.469
Hex1Cer(t20:0_20:4)(rep)	M+HCOO	Hex1Cer		4.47041e+06	8.98827e+06	0.4974	-1.008	0.1888	0.4777
PE(16:0_18:2)	M-H	PE	Glycerophospholipids,GP	2.98516e+06	336619	8.8681	3.149	0.1889	0.4777
PC(40:7e)(rep)	M+H	PC	Glycerophospholipids,GP	1.07844e+07	2.36816e+07	0.4554	-1.135	0.1907	0.4788
PC(36:4)	M+H	PC	Glycerophospholipids,GP	1.57219e+07	6.44196e+06	2.4405	1.287	0.1926	0.4793
SM(d36:2)	M+H	SM	Sphingolipids,SP	1.60592e+08	3.7212e+08	0.4316	-1.212	0.1948	0.4793
PE(16:0p_22:6)	M+H	PE	Glycerophospholipids,GP	4.65016e+07	8.09584e+07	0.5744	-0.8	0.1954	0.4793
PC(38:5e)	M+H	PC	Glycerophospholipids,GP	1.56599e+08	2.10406e+08	0.7443	-0.426	0.1964	0.4793
SM(d42:4)(rep)	M+H	SM	Sphingolipids,SP	3.77874e+07	1.39357e+07	2.7116	1.439	0.2012	0.4875
PC(18:1e_16:0)	M+HCOO	PC	Glycerophospholipids,GP	3.86428e+07	6.80579e+07	0.5678	-0.817	0.2045	0.4919
SM(d43:4)	M+H	SM	Sphingolipids,SP	3.82791e+06	5.17654e+06	0.7395	-0.435	0.2067	0.4925
PC(32:1e)(rep)	M+H	PC	Glycerophospholipids,GP	1.17252e+08	1.62714e+08	0.7206	-0.473	0.2076	0.4925
SM(d36:0)(rep)	M+HCOO	SM	Sphingolipids,SP	8.84636e+06	3.624e+06	2.441	1.288	0.209	0.4925
PC(32:1e)	M+H	PC	Glycerophospholipids,GP	2.56006e+07	1.76014e+07	1.4545	0.54	0.2195	0.5137
PC(40:6)(rep)	M+H	PC	Glycerophospholipids,GP	2.54162e+08	4.58087e+08	0.5548	-0.85	0.2236	0.5179
PC(16:0_22:6)	M+HCOO	PC	Glycerophospholipids,GP	2.01174e+07	3.60381e+07	0.5582	-0.841	0.2257	0.5179
PE(18:1e_22:5)	M-H	PE	Glycerophospholipids,GP	9.02805e+06	4.23916e+06	2.1297	1.091	0.2268	0.5179
PC(38:6)(rep)(rep)	M+Na	PC	Glycerophospholipids,GP	7.91443e+07	2.18278e+07	3.6258	1.858	0.2273	0.5179
PC(35:3)	M+H	PC	Glycerophospholipids,GP	2.40153e+06	819416	2.9308	1.551	0.2318	0.5247
Hex2Cer(d42:2)	M+HCOO	Hex2Cer		3.13939e+07	1.61418e+07	1.9449	0.96	0.2381	0.5295
Cer(d18:1_24:2)	M+HCOO	Cer	Sphingolipids,SP	3.9085e+06	2.42216e+06	1.6136	0.69	0.2393	0.5295
SM(d38:4)	M+H	SM	Sphingolipids,SP	2.97682e+07	6.34381e+07	0.4692	-1.092	0.2397	0.5295
PC(18:0_20:3)	M+HCOO	PC	Glycerophospholipids,GP	2.83598e+07	5.49992e+07	0.5156	-0.956	0.2414	0.5295
PE(18:0_22:5)	M-H	PE	Glycerophospholipids,GP	1.61982e+06	3.25605e+06	0.4975	-1.007	0.2419	0.5295
PC(34:2)	M+Na	PC	Glycerophospholipids,GP	1.95447e+08	7.31383e+07	2.6723	1.418	0.2432	0.5295
PC(16:1e_20:4)	M+HCOO	PC	Glycerophospholipids,GP	1.59181e+07	2.48505e+07	0.6406	-0.643	0.2455	0.5311
PE(18:1p_20:4)	M+H	PE	Glycerophospholipids,GP	3.8873e+07	1.80676e+07	2.1515	1.105	0.249	0.5341
Cer(d41:1)	M+HCOO	Cer	Sphingolipids,SP	1.76168e+06	2.99256e+06	0.5887	-0.764	0.25	0.5341
Cer(d44:2)	M+HCOO	Cer	Sphingolipids,SP	600830	399246	1.5049	0.59	0.2533	0.5379
AcCa(18:2)	M+H	AcCa		1.81435e+06	455147	3.9863	1.995	0.2581	0.5423
PC(44:4e)	M+H	PC	Glycerophospholipids,GP	5.86892e+06	3.87577e+06	1.5143	0.599	0.2597	0.5423
LPC(14:0)	M+H	LPC	Glycerophospholipids,GP	2.86568e+06	1.6164e+06	1.7729	0.826	0.2601	0.5423
SM(d43:1)	M+H	SM	Sphingolipids,SP	8.42802e+06	1.19603e+06	7.0466	2.817	0.265	0.5492
PE(16:1e_22:6)	M-H	PE	Glycerophospholipids,GP	2.13384e+07	8.713e+06	2.449	1.292	0.2671	0.5502
SM(d35:1)	M+H	SM	Sphingolipids,SP	2.10265e+07	1.5154e+07	1.3875	0.473	0.2702	0.551
SM(d42:0)	M+HCOO	SM	Sphingolipids,SP	4.29874e+06	2.16229e+06	1.9881	0.991	0.2707	0.551
SM(d38:1)	M+H	SM	Sphingolipids,SP	1.73149e+08	2.76887e+08	0.6253	-0.677	0.2743	0.551
PC(16:1e_22:6)	M+HCOO	PC	Glycerophospholipids,GP	2.3409e+06	1.48064e+06	1.581	0.661	0.2744	0.551
FA(22:5)	M-H	FA	FattyAcyls,FA	5.71137e+06	431006	13.2513	3.728	0.2761	0.551
LPC(20:2)	M+HCOO	LPC	Glycerophospholipids,GP	238848	142180	1.6799	0.748	0.2775	0.551
SM(d42:5)(rep)(rep)	M+H	SM	Sphingolipids,SP	1.42649e+07	5.10426e+06	2.7947	1.483	0.2787	0.551
PC(16:1e_18:2)	M+HCOO	PC	Glycerophospholipids,GP	5.11003e+06	3.61269e+06	1.4145	0.5	0.2851	0.5584
PC(34:1e)	M+H	PC	Glycerophospholipids,GP	4.55132e+08	6.63769e+08	0.6857	-0.544	0.2857	0.5584
PC(32:0e)	M+H	PC	Glycerophospholipids,GP	3.56202e+08	2.50947e+08	1.4194	0.505	0.2901	0.5589
PC(40:8)	M+H	PC	Glycerophospholipids,GP	7.67062e+06	5.29489e+06	1.4487	0.535	0.291	0.5589
PC(30:0)(rep)	M+H	PC	Glycerophospholipids,GP	3.58724e+08	5.62992e+08	0.6372	-0.65	0.293	0.5589
FA(20:4)	M-H	FA	FattyAcyls,FA	9.5889e+07	2.14025e+07	4.4803	2.164	0.2931	0.5589
PC(32:2)(rep)	M+H	PC	Glycerophospholipids,GP	9.79972e+06	1.77717e+07	0.5514	-0.859	0.2941	0.5589
PC(38:4e)	M+H	PC	Glycerophospholipids,GP	5.8851e+07	7.01172e+07	0.8393	-0.253	0.2995	0.5606
SM(d40:1)(rep)	M+HCOO	SM	Sphingolipids,SP	4.86981e+07	6.07281e+07	0.8019	-0.318	0.2997	0.5606
PC(35:4)	M+H	PC	Glycerophospholipids,GP	4.77353e+06	2.54674e+06	1.8744	0.906	0.2998	0.5606
PE(35:2)	M-H	PE	Glycerophospholipids,GP	521527	765600	0.6812	-0.554	0.3042	0.5657
MLCL(46:4)	M-2H	MLCL		637564	276025	2.3098	1.208	0.3142	0.5804
LPC(16:1)	M+HCOO	LPC	Glycerophospholipids,GP	733173	297172	2.4672	1.303	0.3155	0.5804
PC(16:0_20:4)	M+HCOO	PC	Glycerophospholipids,GP	1.20197e+08	2.07427e+08	0.5795	-0.787	0.3191	0.584
LPC(18:1)(rep)	M+H	LPC	Glycerophospholipids,GP	7.23449e+06	1.22686e+07	0.5897	-0.762	0.3249	0.5913
PC(36:5e)(rep)	M+Na	PC	Glycerophospholipids,GP	1.44647e+07	7.96492e+06	1.8161	0.861	0.3316	0.5972
PC(38:8e)	M+H	PC	Glycerophospholipids,GP	1.44647e+07	7.96492e+06	1.8161	0.861	0.3316	0.5972
PC(34:2)(rep)	M+H	PC	Glycerophospholipids,GP	3.51009e+09	1.84748e+09	1.8999	0.926	0.3403	0.6097
PE(36:3e)	M-H	PE	Glycerophospholipids,GP	5.56417e+06	8.53085e+06	0.6522	-0.617	0.3455	0.6152
PC(36:4e)	M+H	PC	Glycerophospholipids,GP	2.65447e+08	2.37492e+08	1.1177	0.161	0.347	0.6152
PC(38:5)	M+H	PC	Glycerophospholipids,GP	3.08779e+08	4.35305e+08	0.7093	-0.495	0.3508	0.6182
PC(33:2)	M+H	PC	Glycerophospholipids,GP	9.72803e+06	7.3658e+06	1.3207	0.401	0.3522	0.6182
PC(36:3e)	M+H	PC	Glycerophospholipids,GP	7.83881e+07	3.79788e+07	2.064	1.045	0.3592	0.6273
SM(d42:2)	M+H	SM	Sphingolipids,SP	8.73317e+08	7.43647e+08	1.1744	0.232	0.3645	0.6307
PC(32:1)(rep)	M+H	PC	Glycerophospholipids,GP	4.66888e+08	6.78509e+08	0.6881	-0.539	0.3657	0.6307
LPC(20:3)	M+HCOO	LPC	Glycerophospholipids,GP	416126	159894	2.6025	1.38	0.3672	0.6307
PC(35:2)	M+H	PC	Glycerophospholipids,GP	3.48871e+07	2.41756e+07	1.4431	0.529	0.3685	0.6307
PC(32:2e)	M+H	PC	Glycerophospholipids,GP	8.90362e+06	6.98663e+06	1.2744	0.35	0.3714	0.6324
PE(18:0_20:3)	M-H	PE	Glycerophospholipids,GP	2.79639e+06	1.80933e+06	1.5455	0.628	0.3735	0.6329
MePC(43:2e)	M+Na	MePC		2.43298e+06	1.82032e+06	1.3366	0.419	0.3754	0.633
LPC(22:5)	M+H	LPC	Glycerophospholipids,GP	668695	387317	1.7265	0.788	0.3826	0.642
PE(16:0_18:1)	M-H	PE	Glycerophospholipids,GP	7.96964e+06	3.79176e+06	2.1018	1.072	0.3891	0.6439
MePC(32:4e)	M+Na	MePC		4.59361e+07	2.98553e+07	1.5386	0.622	0.3913	0.6439
SM(d36:0)	M+H	SM	Sphingolipids,SP	8.18883e+07	2.817e+07	2.9069	1.539	0.3922	0.6439
Hex1Cer(m38:3)	M+HCOO	Hex1Cer		2.52494e+06	7.35844e+06	0.3431	-1.543	0.393	0.6439
SM(d33:1)(rep)	M+HCOO	SM	Sphingolipids,SP	5.86366e+06	4.70997e+06	1.2449	0.316	0.3944	0.6439
PC(33:2)(rep)	M+H	PC	Glycerophospholipids,GP	2.65518e+07	1.25132e+07	2.1219	1.085	0.3949	0.6439
PE(38:2e)	M-H	PE	Glycerophospholipids,GP	2.58764e+06	1.48812e+06	1.7389	0.798	0.4079	0.6566
PC(38:1e)	M+H	PC	Glycerophospholipids,GP	1.84675e+07	7.61372e+06	2.4256	1.278	0.4097	0.6566
PC(32:1)	M+Na	PC	Glycerophospholipids,GP	1.6736e+07	1.97768e+07	0.8462	-0.241	0.4103	0.6566
PC(37:4)	M+H	PC	Glycerophospholipids,GP	2.45535e+07	3.65873e+07	0.6711	-0.575	0.4104	0.6566
PC(16:0e_18:2)	M+HCOO	PC	Glycerophospholipids,GP	1.17847e+07	4.97817e+06	2.3673	1.243	0.4127	0.6573
PC(40:1e)	M+H	PC	Glycerophospholipids,GP	2.1016e+07	1.51426e+07	1.3879	0.473	0.4176	0.6611
SM(d34:1)	M+H	SM	Sphingolipids,SP	2.54253e+09	1.86984e+09	1.3598	0.443	0.4197	0.6611
PC(34:2e)	M+H	PC	Glycerophospholipids,GP	1.64287e+08	8.64919e+07	1.8995	0.926	0.4209	0.6611
Hex1Cer(t20:0_20:4)	M+HCOO	Hex1Cer		1.20634e+07	1.43681e+07	0.8396	-0.252	0.4245	0.6638
PE(16:1e_18:2)	M-H	PE	Glycerophospholipids,GP	8.70537e+06	3.36859e+06	2.5843	1.37	0.4358	0.6784
PE(36:1e)	M-H	PE	Glycerophospholipids,GP	2.38298e+06	2.83715e+06	0.8399	-0.252	0.4537	0.7023
SM(d38:0)	M+H	SM	Sphingolipids,SP	2.11708e+07	1.76044e+07	1.2026	0.266	0.4553	0.7023
PC(36:3)(rep)(rep)	M+H	PC	Glycerophospholipids,GP	4.52376e+07	5.57485e+07	0.8115	-0.301	0.4648	0.711
ChE(20:3)	M+NH4	ChE	SterolLipids,ST	3.59322e+07	7.87003e+07	0.4566	-1.131	0.4651	0.711
SM(d42:3)	M+H	SM	Sphingolipids,SP	4.63908e+08	3.42466e+08	1.3546	0.438	0.4688	0.711
PE(18:0p_18:2)	M+H	PE	Glycerophospholipids,GP	3.70286e+07	1.91038e+07	1.9383	0.955	0.4692	0.711
PE(18:0p_22:4)	M+H	PE	Glycerophospholipids,GP	1.82764e+07	2.29525e+07	0.7963	-0.329	0.4739	0.7151
SM(d42:3)(rep)	M+HCOO	SM	Sphingolipids,SP	5.48012e+07	6.06337e+07	0.9038	-0.146	0.4881	0.7321
ChE(16:1)	M+NH4	ChE	SterolLipids,ST	1.91748e+07	4.93574e+06	3.8849	1.958	0.4895	0.7321
PC(38:3)(rep)	M+H	PC	Glycerophospholipids,GP	4.04516e+08	4.97313e+08	0.8134	-0.298	0.4942	0.7359
PE(18:0p_18:1)	M+H	PE	Glycerophospholipids,GP	3.76819e+07	2.15156e+07	1.7514	0.808	0.4972	0.7373
Hex1Cer(t17:1_20:4)	M-H	Hex1Cer		1.43511e+07	8.09482e+06	1.7729	0.826	0.5063	0.7475
SM(d40:2)	M+H	SM	Sphingolipids,SP	7.10291e+07	8.12776e+07	0.8739	-0.194	0.5131	0.7492
PC(38:4)	M+H	PC	Glycerophospholipids,GP	1.96744e+09	2.49792e+09	0.7876	-0.344	0.5149	0.7492
PC(39:6)	M+H	PC	Glycerophospholipids,GP	4.52314e+06	3.64235e+06	1.2418	0.312	0.5149	0.7492
LPC(18:1)	M+HCOO	LPC	Glycerophospholipids,GP	778499	1.07829e+06	0.722	-0.47	0.5186	0.7492
PE(36:1)(rep)	M+H	PE	Glycerophospholipids,GP	7.38537e+07	1.0436e+08	0.7077	-0.499	0.52	0.7492
PE(20:1e_20:4)	M-H	PE	Glycerophospholipids,GP	1.1771e+07	1.41848e+07	0.8298	-0.269	0.5205	0.7492
PS(38:4e)	M-H	PS	Glycerophospholipids,GP	2.1319e+06	2.57394e+06	0.8283	-0.272	0.5235	0.7503
SM(d40:2)(rep)	M+HCOO	SM	Sphingolipids,SP	1.02983e+07	1.24207e+07	0.8291	-0.27	0.5277	0.7533
SM(d38:0)(rep)	M+HCOO	SM	Sphingolipids,SP	3.96573e+06	1.45644e+06	2.7229	1.445	0.5309	0.7546
PC(34:0e)	M+H	PC	Glycerophospholipids,GP	6.85001e+07	7.82596e+07	0.8753	-0.192	0.5417	0.7584
dMePE(38:3e)	M-H	dMePE	Glycerophospholipids,GP	1.71628e+06	2.31838e+06	0.7403	-0.434	0.5425	0.7584
SM(d36:3)	M+H	SM	Sphingolipids,SP	1.4616e+07	1.33593e+07	1.0941	0.13	0.5444	0.7584
PC(44:5e)	M+H	PC	Glycerophospholipids,GP	3.73165e+07	6.18277e+07	0.6036	-0.728	0.5448	0.7584
LPC(20:3)(rep)	M+H	LPC	Glycerophospholipids,GP	3.91811e+06	1.571e+06	2.494	1.318	0.5461	0.7584
LPC(18:0)	M+HCOO	LPC	Glycerophospholipids,GP	564421	685730	0.8231	-0.281	0.5468	0.7584
SM(d38:2)	M+H	SM	Sphingolipids,SP	7.61978e+07	9.17133e+07	0.8308	-0.267	0.5549	0.7666
SM(d40:1)	M+H	SM	Sphingolipids,SP	3.75515e+08	2.86656e+08	1.31	0.39	0.558	0.7667
PC(16:0_18:3)	M+HCOO	PC	Glycerophospholipids,GP	1.86559e+06	1.51997e+06	1.2274	0.296	0.5594	0.7667
ChE(20:4)	M+NH4	ChE	SterolLipids,ST	2.41049e+08	3.52438e+08	0.6839	-0.548	0.5643	0.7703
PC(42:5e)	M+H	PC	Glycerophospholipids,GP	2.48232e+07	2.28569e+07	1.086	0.119	0.5685	0.7715
PC(38:3)	M+Na	PC	Glycerophospholipids,GP	2.75453e+07	1.24906e+07	2.2053	1.141	0.5696	0.7715
MLCL(50:2)	M-2H	MLCL		4.11327e+06	4.81958e+06	0.8535	-0.229	0.5727	0.7718
MePC(34:5e)	M+Na	MePC		1.51364e+07	9.00768e+06	1.6804	0.749	0.5772	0.7718
PC(38:2e)	M+H	PC	Glycerophospholipids,GP	2.05188e+07	1.19034e+07	1.7238	0.786	0.578	0.7718
LPC(16:1)(rep)	M+H	LPC	Glycerophospholipids,GP	8.7195e+06	4.93598e+06	1.7665	0.821	0.5788	0.7718
PC(16:0e_16:0)	M+HCOO	PC	Glycerophospholipids,GP	2.27559e+07	1.80602e+07	1.26	0.333	0.5811	0.7719
PE(16:0p_22:4)	M+H	PE	Glycerophospholipids,GP	1.26582e+08	7.81967e+07	1.6188	0.695	0.5976	0.7907
PE(18:0_18:2)	M-H	PE	Glycerophospholipids,GP	6.14644e+06	3.45479e+06	1.7791	0.831	0.6073	0.791
MLCL(46:2)	M-2H	MLCL		2.34136e+06	2.48811e+06	0.941	-0.088	0.613	0.791
PC(36:3e)(rep)	M+H	PC	Glycerophospholipids,GP	3.008e+07	1.47445e+07	2.0401	1.029	0.6154	0.791
LPC(16:0)	M+HCOO	LPC	Glycerophospholipids,GP	1.52077e+07	1.6666e+07	0.9125	-0.132	0.6169	0.791
PE(34:1)	M+H	PE	Glycerophospholipids,GP	2.00613e+07	3.14697e+07	0.6375	-0.65	0.6177	0.791
LPC(20:5)	M+H	LPC	Glycerophospholipids,GP	1.47619e+06	1.50625e+06	0.98	-0.029	0.618	0.791
MLCL(50:4)	M-2H	MLCL		792423	1.1005e+06	0.7201	-0.474	0.6198	0.791
PC(38:6)(rep)	M+H	PC	Glycerophospholipids,GP	1.13428e+09	6.71272e+08	1.6897	0.757	0.621	0.791
PE(18:2e_22:6)	M-H	PE	Glycerophospholipids,GP	5.98049e+06	6.94561e+06	0.861	-0.216	0.6218	0.791
SM(d42:6)	M+H	SM	Sphingolipids,SP	1.93259e+06	469273	4.1183	2.042	0.6233	0.791
OAHFA(36:3)	M-H	OAHFA	FattyAcyls,FA	406468	96207.6	4.2249	2.079	0.6241	0.791
PC(34:3e)	M+H	PC	Glycerophospholipids,GP	6.91657e+07	5.95981e+07	1.1605	0.215	0.6255	0.791
Cer(d42:0)	M+HCOO	Cer	Sphingolipids,SP	2.83317e+06	3.75126e+06	0.7553	-0.405	0.6297	0.7935
PE(34:2e)	M-H	PE	Glycerophospholipids,GP	3.61957e+07	2.33486e+07	1.5502	0.632	0.6453	0.8096
PC(40:6)	M+Na	PC	Glycerophospholipids,GP	1.52717e+07	1.53679e+07	0.9937	-0.009	0.6493	0.8096
PC(18:0e_16:0)	M+HCOO	PC	Glycerophospholipids,GP	7.78184e+06	8.2747e+06	0.9404	-0.089	0.6496	0.8096
PC(42:6e)	M+H	PC	Glycerophospholipids,GP	1.43162e+07	1.61982e+07	0.8838	-0.178	0.6535	0.8115
Hex2Cer(d18:1_24:0)	M+H	Hex2Cer		2.07229e+07	1.75195e+07	1.1828	0.242	0.6583	0.8146
PC(38:7e)	M+H	PC	Glycerophospholipids,GP	4.02296e+07	3.50818e+07	1.1467	0.198	0.6613	0.8154
ChE(20:5)	M+NH4	ChE	SterolLipids,ST	8.74774e+06	1.90105e+07	0.4602	-1.12	0.6787	0.831
SM(d40:3)	M+H	SM	Sphingolipids,SP	3.01912e+07	1.0173e+07	2.9678	1.569	0.6788	0.831
Hex1Cer(t38:2)	M+HCOO	Hex1Cer		4.3918e+06	751614	5.8432	2.547	0.6829	0.8322
SM(d38:5)	M+H	SM	Sphingolipids,SP	9.65298e+06	1.09487e+07	0.8817	-0.182	0.6867	0.8322
PE(18:0_18:1)	M-H	PE	Glycerophospholipids,GP	3.61002e+07	2.34224e+07	1.5413	0.624	0.6871	0.8322
SM(d41:1)	M+H	SM	Sphingolipids,SP	6.24645e+07	7.03887e+07	0.8874	-0.172	0.6903	0.8332
PC(37:3)	M+H	PC	Glycerophospholipids,GP	8.09337e+06	5.48736e+06	1.4749	0.561	0.6947	0.835
SM(d42:5)	M+H	SM	Sphingolipids,SP	1.08346e+07	4.57386e+06	2.3688	1.244	0.6967	0.835
SM(d39:1)	M+H	SM	Sphingolipids,SP	2.04319e+07	2.58954e+07	0.789	-0.342	0.6995	0.8355
PC(36:5e)	M+H	PC	Glycerophospholipids,GP	2.49641e+08	2.87576e+08	0.8681	-0.204	0.7053	0.8375
PG(18:2_18:2)	M-H	PG	Glycerophospholipids,GP	432559	142583	3.0337	1.601	0.706	0.8375
PC(16:0e_20:4)	M+HCOO	PC	Glycerophospholipids,GP	1.87445e+07	1.79987e+07	1.0414	0.059	0.7106	0.8386
PE(16:0p_18:1)	M+H	PE	Glycerophospholipids,GP	6.73535e+07	4.69203e+07	1.4355	0.522	0.7151	0.8386
LPC(18:3)	M+H	LPC	Glycerophospholipids,GP	5.8251e+06	4.459e+06	1.3064	0.386	0.7162	0.8386
PC(42:10)	M+H	PC	Glycerophospholipids,GP	2.95145e+06	4.73548e+06	0.6233	-0.682	0.7167	0.8386
PI(18:0_20:4)	M-H	PI		2.08191e+06	2.2654e+06	0.919	-0.122	0.7233	0.8435
PC(20:1e_20:4)	M+HCOO	PC	Glycerophospholipids,GP	1.92197e+06	1.64789e+06	1.1663	0.222	0.728	0.8446
SM(d39:1)(rep)	M+HCOO	SM	Sphingolipids,SP	4.0522e+06	4.89227e+06	0.8283	-0.272	0.7313	0.8446
SM(d35:2)	M+H	SM	Sphingolipids,SP	2.29542e+06	1.85589e+06	1.2368	0.307	0.7317	0.8446
SM(d38:3)	M+H	SM	Sphingolipids,SP	4.52481e+06	2.83231e+06	1.5976	0.676	0.7431	0.855
SM(d37:1)	M+H	SM	Sphingolipids,SP	9.20103e+06	1.0576e+07	0.87	-0.201	0.756	0.8631
PC(36:4)(rep)	M+H	PC	Glycerophospholipids,GP	2.75705e+09	2.47658e+09	1.1132	0.155	0.7591	0.8631
PC(42:3e)	M+H	PC	Glycerophospholipids,GP	5.30948e+07	4.09619e+07	1.2962	0.374	0.7611	0.8631
Hex2Cer(d18:1_22:0)	M+H	Hex2Cer		1.32096e+07	1.73647e+07	0.7607	-0.395	0.7616	0.8631
PE(18:1e_20:3)	M-H	PE	Glycerophospholipids,GP	4.29866e+06	4.14408e+06	1.0373	0.053	0.7627	0.8631
SM(d32:0)(rep)	M+HCOO	SM	Sphingolipids,SP	1.76028e+06	1.70486e+06	1.0325	0.046	0.7682	0.8665
PC(30:0)	M+Na	PC	Glycerophospholipids,GP	1.98295e+07	1.54105e+07	1.2868	0.364	0.7708	0.8666
LPC(16:0)(rep)	M+H	LPC	Glycerophospholipids,GP	1.53945e+08	1.50031e+08	1.0261	0.037	0.7734	0.8666
PC(38:5)(rep)	M+H	PC	Glycerophospholipids,GP	2.39034e+07	3.02514e+07	0.7902	-0.34	0.7874	0.8795
PC(40:3e)	M+H	PC	Glycerophospholipids,GP	4.16474e+07	4.36791e+07	0.9535	-0.069	0.795	0.885
PS(38:3)	M-H	PS	Glycerophospholipids,GP	4.64587e+06	3.19016e+06	1.4563	0.542	0.7994	0.8871
PC(42:2e)	M+H	PC	Glycerophospholipids,GP	2.46546e+07	3.18312e+07	0.7745	-0.369	0.8073	0.893
LPC(18:0)(rep)	M+H	LPC	Glycerophospholipids,GP	5.10438e+06	5.16008e+06	0.9892	-0.016	0.8105	0.8932
LPC(20:4)(rep)	M+H	LPC	Glycerophospholipids,GP	2.0388e+07	1.71117e+07	1.1915	0.253	0.8142	0.8932
PC(40:7e)	M+H	PC	Glycerophospholipids,GP	2.71479e+07	2.55543e+07	1.0624	0.087	0.8153	0.8932
PE(18:0_20:4)	M-H	PE	Glycerophospholipids,GP	1.55771e+07	1.57315e+07	0.9902	-0.014	0.8212	0.8951
ChE(18:3)	M+NH4	ChE	SterolLipids,ST	2.24282e+07	4.96795e+07	0.4515	-1.147	0.8223	0.8951
PC(34:1e)(rep)	M+Na	PC	Glycerophospholipids,GP	2.49304e+07	2.23602e+07	1.1149	0.157	0.8369	0.9082
SM(d40:4)(rep)	M+H	SM	Sphingolipids,SP	1.79668e+07	1.25874e+07	1.4274	0.513	0.8537	0.9214
Cer(d40:0)	M+HCOO	Cer	Sphingolipids,SP	1.97752e+06	2.04663e+06	0.9662	-0.05	0.8545	0.9214
ChE(18:2)	M+NH4	ChE	SterolLipids,ST	6.26449e+08	8.32514e+08	0.7525	-0.41	0.8689	0.929
MLCL(54:10)	M-2H	MLCL		1.64633e+06	1.54489e+06	1.0657	0.092	0.8713	0.929
ChE(22:6)	M+NH4	ChE	SterolLipids,ST	4.4741e+07	5.39227e+07	0.8297	-0.269	0.8723	0.929
LPC(20:4)	M+HCOO	LPC	Glycerophospholipids,GP	1.64254e+06	1.54533e+06	1.0629	0.088	0.8723	0.929
Hex1Cer(t17:0_20:4)	M-H	Hex1Cer		6.01187e+07	4.41999e+07	1.3602	0.444	0.8761	0.9302
PC(40:2e)	M+H	PC	Glycerophospholipids,GP	2.32664e+07	2.37641e+07	0.9791	-0.031	0.8864	0.9382
Hex2Cer(m34:2)	M+H	Hex2Cer		1.51037e+07	1.33877e+07	1.1282	0.174	0.8923	0.9415
SM(d44:1)	M+H	SM	Sphingolipids,SP	4.53953e+06	4.32762e+06	1.049	0.069	0.9203	0.9624
PC(30:1e)	M+H	PC	Glycerophospholipids,GP	1.1195e+07	1.07147e+07	1.0448	0.063	0.9207	0.9624
PC(18:0e_18:1)	M+HCOO	PC	Glycerophospholipids,GP	9.66911e+06	6.91168e+06	1.399	0.484	0.9218	0.9624
PC(36:1e)	M+H	PC	Glycerophospholipids,GP	9.67144e+07	7.85111e+07	1.2319	0.301	0.9232	0.9624
SM(d41:2)	M+H	SM	Sphingolipids,SP	2.89539e+07	2.89242e+07	1.001	0.001	0.9298	0.9663
ChE(18:1)	M+NH4	ChE	SterolLipids,ST	2.35717e+08	2.45696e+08	0.9594	-0.06	0.9362	0.9682
PC(38:3e)	M+H	PC	Glycerophospholipids,GP	3.33233e+07	2.16985e+07	1.5357	0.619	0.9399	0.9682
PC(34:4)	M+H	PC	Glycerophospholipids,GP	5.76195e+06	5.54329e+06	1.0394	0.056	0.9401	0.9682
SM(d33:1)	M+H	SM	Sphingolipids,SP	3.61927e+07	3.57156e+07	1.0134	0.019	0.9443	0.9697
MePC(36:7e)	M+Na	MePC		2.39727e+07	2.48812e+07	0.9635	-0.054	0.9499	0.9714
SM(d40:4)	M+H	SM	Sphingolipids,SP	3.12704e+06	2.02561e+06	1.5438	0.626	0.9545	0.9714
dMePE(34:2e)	M-H	dMePE	Glycerophospholipids,GP	2.03028e+07	1.60768e+07	1.2629	0.337	0.9548	0.9714
PE(18:1e_20:4)	M-H	PE	Glycerophospholipids,GP	6.25126e+07	4.77084e+07	1.3103	0.39	0.9572	0.9714
LPC(17:0)	M+H	LPC	Glycerophospholipids,GP	1.38386e+06	1.2442e+06	1.1123	0.153	0.9641	0.9754
PE(38:6)	M+H	PE	Glycerophospholipids,GP	1.12422e+07	1.48476e+07	0.7572	-0.401	0.9687	0.9772
PC(28:0)	M+H	PC	Glycerophospholipids,GP	1.16705e+07	8.70529e+06	1.3406	0.423	0.9735	0.9792
PC(18:1e_18:2)	M+HCOO	PC	Glycerophospholipids,GP	6.18552e+06	6.5418e+06	0.9455	-0.081	0.9814	0.9843
PC(40:5e)	M+H	PC	Glycerophospholipids,GP	2.28557e+07	2.25652e+07	1.0129	0.018	0.9847	0.9847

## Sheet: PM_R_vs_N
Metabolite	Adduct	Sub Class	Category	PM_R_mean	N_mean	FC	log2FC	P_Welch_log10	FDR_BH
PE(40:6)	M+H	PE	Glycerophospholipids,GP	1.05226e+07	7.78092e+07	0.1352	-2.886	0.001356	0.2127
Cer(d38:1)	M+HCOO	Cer	Sphingolipids,SP	1.47415e+06	5.67755e+06	0.2596	-1.945	0.00158	0.2127
PC(38:6e)	M+H	PC	Glycerophospholipids,GP	7.44168e+07	2.76755e+07	2.6889	1.427	0.001863	0.2127
LPC(20:2e)	M+H	LPC	Glycerophospholipids,GP	58176.8	304884	0.1908	-2.39	0.002889	0.2127
PE(18:0_22:6)	M-H	PE	Glycerophospholipids,GP	3.84459e+06	1.80077e+07	0.2135	-2.228	0.004477	0.2127
PC(18:0_22:6)	M+HCOO	PC	Glycerophospholipids,GP	3.19885e+07	8.84374e+07	0.3617	-1.467	0.004683	0.2127
Hex1Cer(d38:6)	M+HCOO	Hex1Cer		3.86468e+06	1.85533e+07	0.2083	-2.263	0.004802	0.2127
PC(40:7e)	M+H	PC	Glycerophospholipids,GP	6.00885e+07	2.55543e+07	2.3514	1.234	0.005167	0.2127
PE(16:0p_22:6)	M+H	PE	Glycerophospholipids,GP	2.42576e+07	8.09584e+07	0.2996	-1.739	0.005632	0.2127
PC(18:0_18:1)	M+HCOO	PC	Glycerophospholipids,GP	1.58519e+08	3.34628e+08	0.4737	-1.078	0.006199	0.2127
PC(16:0e_20:4)	M+HCOO	PC	Glycerophospholipids,GP	2.96871e+07	1.79987e+07	1.6494	0.722	0.0072	0.2127
SM(d42:1)(rep)	M+HCOO	SM	Sphingolipids,SP	1.87047e+07	3.451e+06	5.4201	2.438	0.00796	0.2127
TG(52:4)	M+Na	TG	Glycerolipids,GL	1.97264e+08	6.27831e+08	0.3142	-1.67	0.008053	0.2127
PC(16:0_18:2)	M+HCOO	PC	Glycerophospholipids,GP	1.8761e+08	5.32663e+08	0.3522	-1.505	0.008979	0.2127
PC(36:4e)	M+H	PC	Glycerophospholipids,GP	3.98821e+08	2.37492e+08	1.6793	0.748	0.009277	0.2127
PE(18:0_22:4)	M-H	PE	Glycerophospholipids,GP	2.20392e+06	6.34717e+06	0.3472	-1.526	0.01021	0.2195
PC(16:1e_22:6)	M+HCOO	PC	Glycerophospholipids,GP	4.51096e+06	1.48064e+06	3.0466	1.607	0.01109	0.2225
MePC(33:2)	M+NH4	MePC		9.77164e+07	4.08436e+08	0.2392	-2.063	0.01222	0.2225
Hex1Cer(d40:1)	M+HCOO	Hex1Cer		1.49608e+06	86771.3	17.2416	4.108	0.01229	0.2225
PC(38:7e)	M+H	PC	Glycerophospholipids,GP	7.84273e+07	3.50818e+07	2.2356	1.161	0.01295	0.2226
SPH(d16:1)	M+H	SPH		1.3311e+09	4.77356e+09	0.2788	-1.842	0.01359	0.2226
SM(d36:1)(rep)	M+HCOO	SM	Sphingolipids,SP	9.69538e+07	3.08755e+08	0.314	-1.671	0.01429	0.2235
Hex1Cer(t20:0_20:4)	M+HCOO	Hex1Cer		2.5394e+07	1.43681e+07	1.7674	0.822	0.01525	0.2263
PC(36:2e)	M+H	PC	Glycerophospholipids,GP	9.23216e+07	2.65464e+08	0.3478	-1.524	0.01641	0.2263
AcCa(12:3)	M+H	AcCa		8.55542e+07	4.18731e+08	0.2043	-2.291	0.01756	0.2263
PC(36:1)(rep)	M+H	PC	Glycerophospholipids,GP	1.36162e+09	2.99477e+09	0.4547	-1.137	0.01836	0.2263
SM(d36:1)	M+H	SM	Sphingolipids,SP	6.10288e+08	1.84568e+09	0.3307	-1.597	0.01901	0.2263
SM(d38:2)(rep)	M+HCOO	SM	Sphingolipids,SP	6.61044e+06	1.51891e+07	0.4352	-1.2	0.01946	0.2263
dMePE(52:5)	M-H	dMePE	Glycerophospholipids,GP	4.39252e+06	1.18078e+07	0.372	-1.427	0.01952	0.2263
PC(16:0_18:1)	M+HCOO	PC	Glycerophospholipids,GP	8.32571e+08	1.89014e+09	0.4405	-1.183	0.02044	0.2263
LPC(15:0)	M+H	LPC	Glycerophospholipids,GP	1.54544e+07	6.77416e+07	0.2281	-2.132	0.02174	0.2263
MLCL(50:6)	M-2H	MLCL		704989	390627	1.8048	0.852	0.02202	0.2263
LPC(20:3)(rep)(rep)	M+H	LPC	Glycerophospholipids,GP	3.46472e+06	237797	14.57	3.865	0.02202	0.2263
Hex1Cer(d18:1_16:0)	M+H	Hex1Cer		1.30519e+06	247401	5.2756	2.399	0.02239	0.2263
PC(18:0_16:0)	M+HCOO	PC	Glycerophospholipids,GP	3.15883e+07	6.75871e+07	0.4674	-1.097	0.02302	0.2263
PS(35:1)	M-H	PS	Glycerophospholipids,GP	8.6204e+06	4.27579e+07	0.2016	-2.31	0.02394	0.2288
PC(38:5e)	M+H	PC	Glycerophospholipids,GP	3.28328e+08	2.10406e+08	1.5605	0.642	0.02533	0.2305
PC(40:7)	M+H	PC	Glycerophospholipids,GP	6.83032e+07	1.75187e+08	0.3899	-1.359	0.02546	0.2305
PC(34:1e)	M+H	PC	Glycerophospholipids,GP	4.64026e+08	6.63769e+08	0.6991	-0.516	0.02717	0.2396
LPC(18:2)	M+HCOO	LPC	Glycerophospholipids,GP	699631	401629	1.742	0.801	0.02886	0.2396
PS(39:1)	M-H	PS	Glycerophospholipids,GP	6.12585e+07	1.20007e+08	0.5105	-0.97	0.02925	0.2396
PC(18:0_18:2)	M+HCOO	PC	Glycerophospholipids,GP	6.12585e+07	1.20007e+08	0.5105	-0.97	0.02925	0.2396
PC(34:4)	M+H	PC	Glycerophospholipids,GP	1.24194e+07	5.54329e+06	2.2404	1.164	0.03229	0.2522
SM(d36:2)(rep)	M+HCOO	SM	Sphingolipids,SP	2.02316e+07	4.70376e+07	0.4301	-1.217	0.03282	0.2522
Hex2Cer(m34:2)	M+H	Hex2Cer		1.68247e+06	1.33877e+07	0.1257	-2.992	0.03315	0.2522
SM(d44:2)(rep)	M+HCOO	SM	Sphingolipids,SP	1.75565e+06	777241	2.2588	1.176	0.03372	0.2522
Co(Q10)	M+NH4	Co	PrenolLipids,PR	8.43302e+06	1.84442e+07	0.4572	-1.129	0.0365	0.2566
SM(d38:2)	M+H	SM	Sphingolipids,SP	3.99378e+07	9.17133e+07	0.4355	-1.199	0.03678	0.2566
PC(38:2)	M+H	PC	Glycerophospholipids,GP	1.12387e+08	1.49855e+08	0.75	-0.415	0.03693	0.2566
PE(36:3e)	M-H	PE	Glycerophospholipids,GP	3.87192e+06	8.53085e+06	0.4539	-1.14	0.03883	0.2566
PC(34:0)	M+Na	PC	Glycerophospholipids,GP	1.53444e+07	2.88952e+07	0.531	-0.913	0.0396	0.2566
SM(d38:4)	M+H	SM	Sphingolipids,SP	2.26133e+07	6.34381e+07	0.3565	-1.488	0.04084	0.2566
SPH(t16:0)	M+H	SPH		1.21985e+10	5.06103e+10	0.241	-2.053	0.04144	0.2566
PC(36:1)	M+Na	PC	Glycerophospholipids,GP	6.78646e+07	1.20153e+08	0.5648	-0.824	0.04153	0.2566
MePC(34:4e)	M+Na	MePC		4.18107e+07	1.49277e+08	0.2801	-1.836	0.0421	0.2566
PE(18:0p_22:6)	M+H	PE	Glycerophospholipids,GP	4.20906e+07	1.51266e+08	0.2783	-1.846	0.04223	0.2566
Hex2Cer(d18:1_16:0)	M+H	Hex2Cer		3.92859e+07	6.32814e+06	6.2081	2.634	0.04252	0.2566
PC(18:1e_18:1)	M+HCOO	PC	Glycerophospholipids,GP	9.55295e+06	2.23708e+07	0.427	-1.228	0.04375	0.2575
PE(18:1e_22:6)	M-H	PE	Glycerophospholipids,GP	2.15765e+07	7.743e+07	0.2787	-1.843	0.04446	0.2575
PC(34:1)(rep)	M+H	PC	Glycerophospholipids,GP	1.0121e+10	2.04972e+10	0.4938	-1.018	0.04492	0.2575
PC(36:2)(rep)	M+H	PC	Glycerophospholipids,GP	7.90544e+08	1.29052e+09	0.6126	-0.707	0.04585	0.2586
PE(20:1e_20:4)	M-H	PE	Glycerophospholipids,GP	5.73022e+06	1.41848e+07	0.404	-1.308	0.04867	0.2601
SM(d38:1)(rep)	M+HCOO	SM	Sphingolipids,SP	3.47985e+07	5.63472e+07	0.6176	-0.695	0.04942	0.2601
PC(44:6e)	M+H	PC	Glycerophospholipids,GP	4.06406e+07	1.592e+07	2.5528	1.352	0.04966	0.2601
SM(d40:0)(rep)	M+HCOO	SM	Sphingolipids,SP	4.20011e+06	505500	8.3088	3.055	0.04981	0.2601
SM(d36:4)	M+H	SM	Sphingolipids,SP	1.60445e+08	8.02999e+07	1.9981	0.999	0.04991	0.2601
SM(d36:2)	M+H	SM	Sphingolipids,SP	1.62418e+08	3.7212e+08	0.4365	-1.196	0.05206	0.2673
Hex1Cer(d18:1_24:0)	M+H	Hex1Cer		6.99378e+06	1.411e+07	0.4957	-1.013	0.05325	0.2676
PC(33:1)	M+H	PC	Glycerophospholipids,GP	1.07866e+08	2.54574e+08	0.4237	-1.239	0.05367	0.2676
SM(d44:3)	M+H	SM	Sphingolipids,SP	1.05664e+07	4.21658e+06	2.5059	1.325	0.05562	0.2733
PS(40:7e)	M-H	PS	Glycerophospholipids,GP	7.41284e+06	4.62316e+07	0.1603	-2.641	0.05729	0.2776
PE(18:0p_22:4)	M+H	PE	Glycerophospholipids,GP	1.04663e+07	2.29525e+07	0.456	-1.133	0.0581	0.2776
PC(17:0_18:1)	M+HCOO	PC	Glycerophospholipids,GP	7.9091e+06	1.80955e+07	0.4371	-1.194	0.05913	0.2786
PC(18:1e_16:0)	M+HCOO	PC	Glycerophospholipids,GP	4.98528e+07	6.80579e+07	0.7325	-0.449	0.06105	0.2838
LPC(17:0)	M+H	LPC	Glycerophospholipids,GP	2.75626e+06	1.2442e+06	2.2153	1.147	0.06219	0.2852
PC(35:1)	M+H	PC	Glycerophospholipids,GP	8.52618e+07	2.02036e+08	0.422	-1.245	0.06365	0.2881
PC(18:0e_16:0)	M+HCOO	PC	Glycerophospholipids,GP	5.59994e+06	8.2747e+06	0.6768	-0.563	0.06594	0.2937
PE(18:0_20:4)	M-H	PE	Glycerophospholipids,GP	8.39655e+06	1.57315e+07	0.5337	-0.906	0.06659	0.2937
PC(36:4)	M+H	PC	Glycerophospholipids,GP	1.59208e+07	6.44196e+06	2.4714	1.305	0.06821	0.294
PC(16:1e_18:2)	M+HCOO	PC	Glycerophospholipids,GP	5.18587e+06	3.61269e+06	1.4355	0.522	0.06838	0.294
PC(34:1)	M+Na	PC	Glycerophospholipids,GP	4.01581e+08	7.70523e+08	0.5212	-0.94	0.07057	0.2961
LPC(18:2)(rep)	M+H	LPC	Glycerophospholipids,GP	8.86353e+06	5.955e+06	1.4884	0.574	0.07058	0.2961
PE(18:0_18:2)	M-H	PE	Glycerophospholipids,GP	1.34724e+06	3.45479e+06	0.39	-1.359	0.07163	0.2967
PC(38:6e)(rep)	M+H	PC	Glycerophospholipids,GP	1.54863e+07	3.39386e+06	4.563	2.19	0.074	0.2967
PC(36:5e)(rep)	M+Na	PC	Glycerophospholipids,GP	1.698e+07	7.96492e+06	2.1318	1.092	0.07417	0.2967
PC(38:8e)	M+H	PC	Glycerophospholipids,GP	1.698e+07	7.96492e+06	2.1318	1.092	0.07417	0.2967
PC(40:4)	M+H	PC	Glycerophospholipids,GP	1.09937e+08	1.74575e+08	0.6297	-0.667	0.07802	0.3082
PC(38:6)(rep)(rep)	M+Na	PC	Glycerophospholipids,GP	3.58334e+07	2.18278e+07	1.6416	0.715	0.07884	0.3082
PE(18:2e_22:6)	M-H	PE	Glycerophospholipids,GP	4.1377e+06	6.94561e+06	0.5957	-0.747	0.08119	0.3138
PC(16:0_16:0)	M+HCOO	PC	Glycerophospholipids,GP	2.30354e+08	3.77764e+08	0.6098	-0.714	0.0827	0.3161
PC(35:4)	M+H	PC	Glycerophospholipids,GP	6.30202e+06	2.54674e+06	2.4745	1.307	0.08386	0.317
ChE(16:1)	M+NH4	ChE	SterolLipids,ST	1.9289e+07	4.93574e+06	3.908	1.966	0.09439	0.3493
ChE(16:0)	M+NH4	ChE	SterolLipids,ST	2.76657e+07	7.17792e+06	3.8543	1.946	0.09445	0.3493
PC(18:0_22:4)	M+HCOO	PC	Glycerophospholipids,GP	1.28762e+07	2.07532e+07	0.6204	-0.689	0.09709	0.3539
SM(t34:1)	M+H	SM	Sphingolipids,SP	5.89057e+06	1.682e+06	3.5021	1.808	0.09774	0.3539
PC(20:1e_20:4)	M+HCOO	PC	Glycerophospholipids,GP	2.89756e+06	1.64789e+06	1.7583	0.814	0.1014	0.3628
MePC(43:3e)	M+Na	MePC		2.81126e+06	934045	3.0098	1.59	0.1023	0.3628
PE(36:1)(rep)	M+H	PE	Glycerophospholipids,GP	3.3917e+07	1.0436e+08	0.325	-1.621	0.105	0.3655
PC(34:2e)(rep)(rep)	M+H	PC	Glycerophospholipids,GP	3.08596e+08	5.21217e+08	0.5921	-0.756	0.1052	0.3655
LPC(16:0e)	M+H	LPC	Glycerophospholipids,GP	6.69008e+06	2.58728e+06	2.5858	1.371	0.1082	0.3702
PC(16:0_20:3)	M+HCOO	PC	Glycerophospholipids,GP	1.07505e+07	4.00054e+06	2.6873	1.426	0.1092	0.3702
PE(16:0_20:4)(rep)	M+H	PE	Glycerophospholipids,GP	2.49058e+06	1.19349e+06	2.0868	1.061	0.1102	0.3702
PS(39:3)	M-H	PS	Glycerophospholipids,GP	3.0391e+06	1.0473e+06	2.9019	1.537	0.1126	0.3702
PC(30:0e)	M+H	PC	Glycerophospholipids,GP	1.83008e+07	1.47992e+07	1.2366	0.306	0.1127	0.3702
PE(16:0_20:4)	M-H	PE	Glycerophospholipids,GP	967327	390545	2.4769	1.309	0.1133	0.3702
SM(d33:1)(rep)	M+HCOO	SM	Sphingolipids,SP	6.2239e+06	4.70997e+06	1.3214	0.402	0.1152	0.3702
PE(18:0_22:5)	M-H	PE	Glycerophospholipids,GP	1.33597e+06	3.25605e+06	0.4103	-1.285	0.1167	0.3702
PC(32:0)(rep)	M+H	PC	Glycerophospholipids,GP	2.54421e+09	4.21413e+09	0.6037	-0.728	0.1171	0.3702
Hex2Cer(d42:3)	M+HCOO	Hex2Cer		2.84704e+06	1.46145e+06	1.9481	0.962	0.1173	0.3702
PC(36:5e)	M+H	PC	Glycerophospholipids,GP	4.41544e+08	2.87576e+08	1.5354	0.619	0.1222	0.3821
PC(16:0_18:3)	M+HCOO	PC	Glycerophospholipids,GP	531632	1.51997e+06	0.3498	-1.516	0.1251	0.3868
PC(38:3e)	M+H	PC	Glycerophospholipids,GP	4.6722e+06	2.16985e+07	0.2153	-2.215	0.1261	0.3868
PC(18:2_18:2)	M+HCOO	PC	Glycerophospholipids,GP	2.59391e+06	1.12012e+06	2.3157	1.211	0.1281	0.3868
PC(44:4e)	M+H	PC	Glycerophospholipids,GP	7.75732e+06	3.87577e+06	2.0015	1.001	0.1282	0.3868
SM(d32:0)	M+H	SM	Sphingolipids,SP	5.71862e+06	2.8655e+06	1.9957	0.997	0.1336	0.397
PC(16:1e_18:1)	M+HCOO	PC	Glycerophospholipids,GP	3.24662e+07	5.25809e+07	0.6175	-0.696	0.1339	0.397
LPC(16:1e)	M+H	LPC	Glycerophospholipids,GP	7.68779e+06	1.71665e+06	4.4784	2.163	0.137	0.4004
SM(d44:5)	M+H	SM	Sphingolipids,SP	5.80444e+07	4.6901e+07	1.2376	0.308	0.1373	0.4004
Hex1Cer(t36:1)	M+HCOO	Hex1Cer		2.67307e+07	4.30039e+07	0.6216	-0.686	0.1402	0.4053
PC(16:1e_20:4)	M+HCOO	PC	Glycerophospholipids,GP	3.61535e+07	2.48505e+07	1.4548	0.541	0.1428	0.4084
SM(d40:4)	M+H	SM	Sphingolipids,SP	828409	2.02561e+06	0.409	-1.29	0.1446	0.4084
SM(d44:3)(rep)	M+HCOO	SM	Sphingolipids,SP	1.64063e+06	1.04958e+06	1.5631	0.644	0.1448	0.4084
LdMePE(16:0)	M-H	LdMePE	Glycerophospholipids,GP	670347	101519	6.6032	2.723	0.1467	0.4099
PC(30:1e)	M+H	PC	Glycerophospholipids,GP	1.66043e+07	1.07147e+07	1.5497	0.632	0.149	0.4099
PC(18:0_20:3)	M+HCOO	PC	Glycerophospholipids,GP	4.40512e+07	5.49992e+07	0.8009	-0.32	0.1504	0.4099
LPC(18:0e)	M+H	LPC	Glycerophospholipids,GP	1.87053e+06	657011	2.847	1.509	0.1506	0.4099
SM(d38:1)	M+H	SM	Sphingolipids,SP	1.93529e+08	2.76887e+08	0.6989	-0.517	0.1521	0.4099
PC(16:0e_16:0)	M+HCOO	PC	Glycerophospholipids,GP	1.39026e+07	1.80602e+07	0.7698	-0.377	0.1525	0.4099
PC(34:0e)	M+H	PC	Glycerophospholipids,GP	5.57789e+07	7.82596e+07	0.7127	-0.489	0.1537	0.4099
Hex2Cer(d32:1)	M+HCOO	Hex2Cer		82366.7	294727	0.2795	-1.839	0.1574	0.4164
PC(16:0_16:1)	M+HCOO	PC	Glycerophospholipids,GP	4.42046e+07	8.37796e+07	0.5276	-0.922	0.1602	0.4207
dMePE(38:3e)	M-H	dMePE	Glycerophospholipids,GP	944913	2.31838e+06	0.4076	-1.295	0.162	0.4222
PC(17:1_16:0)	M+HCOO	PC	Glycerophospholipids,GP	7.01788e+06	1.16162e+07	0.6041	-0.727	0.1675	0.4249
SM(d38:5)	M+H	SM	Sphingolipids,SP	4.96043e+06	1.09487e+07	0.4531	-1.142	0.1676	0.4249
SM(d42:1)	M+H	SM	Sphingolipids,SP	3.09583e+08	2.19806e+08	1.4084	0.494	0.1679	0.4249
PC(32:1)(rep)	M+H	PC	Glycerophospholipids,GP	4.9344e+08	6.78509e+08	0.7272	-0.459	0.1684	0.4249
PC(32:0)	M+Na	PC	Glycerophospholipids,GP	8.88953e+07	1.39315e+08	0.6381	-0.648	0.1692	0.4249
PC(34:3)	M+H	PC	Glycerophospholipids,GP	7.58851e+06	5.1751e+06	1.4664	0.552	0.1708	0.4258
SM(d44:2)	M+H	SM	Sphingolipids,SP	9.66573e+06	6.118e+06	1.5799	0.66	0.1769	0.4339
Hex2Cer(d18:1_24:0)	M+H	Hex2Cer		1.00761e+07	1.75195e+07	0.5751	-0.798	0.177	0.4339
SM(d42:4)(rep)	M+H	SM	Sphingolipids,SP	2.12529e+07	1.39357e+07	1.5251	0.609	0.1789	0.4339
PC(28:0)	M+H	PC	Glycerophospholipids,GP	3.02172e+07	8.70529e+06	3.4711	1.795	0.1791	0.4339
SM(d43:4)	M+H	SM	Sphingolipids,SP	3.29578e+06	5.17654e+06	0.6367	-0.651	0.184	0.4427
PC(38:4e)	M+H	PC	Glycerophospholipids,GP	8.24779e+07	7.01172e+07	1.1763	0.234	0.1892	0.4506
SM(d32:0)(rep)	M+HCOO	SM	Sphingolipids,SP	592570	1.70486e+06	0.3476	-1.525	0.1899	0.4506
PC(34:2)(rep)	M+H	PC	Glycerophospholipids,GP	2.40621e+09	1.84748e+09	1.3024	0.381	0.193	0.4544
PC(40:3e)	M+H	PC	Glycerophospholipids,GP	2.11667e+07	4.36791e+07	0.4846	-1.045	0.1951	0.4544
PC(32:2e)	M+H	PC	Glycerophospholipids,GP	1.18645e+07	6.98663e+06	1.6982	0.764	0.1955	0.4544
FA(22:5)	M-H	FA	FattyAcyls,FA	1.10096e+06	431006	2.5544	1.353	0.1972	0.4553
Hex2Cer(d18:1_24:1)	M+H	Hex2Cer		1.8982e+07	1.23644e+07	1.5352	0.618	0.2024	0.4641
SM(d40:0)	M+H	SM	Sphingolipids,SP	2.44926e+07	1.02174e+07	2.3972	1.261	0.2037	0.4641
SM(d34:1)	M+H	SM	Sphingolipids,SP	2.5321e+09	1.86984e+09	1.3542	0.437	0.2054	0.4649
PC(40:5e)	M+H	PC	Glycerophospholipids,GP	3.07181e+07	2.25652e+07	1.3613	0.445	0.2081	0.4679
PC(36:3)(rep)(rep)	M+H	PC	Glycerophospholipids,GP	4.65503e+07	5.57485e+07	0.835	-0.26	0.2108	0.468
SM(d44:6)	M+H	SM	Sphingolipids,SP	2.09826e+07	1.6039e+07	1.3082	0.388	0.2109	0.468
PC(32:1)	M+Na	PC	Glycerophospholipids,GP	1.45541e+07	1.97768e+07	0.7359	-0.442	0.2168	0.4782
PE(16:0p_18:1)	M+H	PE	Glycerophospholipids,GP	2.672e+07	4.69203e+07	0.5695	-0.812	0.2272	0.4978
PC(38:6)	M+H	PC	Glycerophospholipids,GP	2.04846e+07	1.39106e+07	1.4726	0.558	0.2368	0.5156
dMePE(34:2e)	M-H	dMePE	Glycerophospholipids,GP	8.3802e+06	1.60768e+07	0.5213	-0.94	0.2395	0.5171
Hex2Cer(d42:1)	M+HCOO	Hex2Cer		7.77557e+06	5.08249e+06	1.5299	0.613	0.2405	0.5171
Hex1Cer(t38:2)	M+HCOO	Hex1Cer		456808	751614	0.6078	-0.718	0.2426	0.5183
PE(18:1e_20:3)	M-H	PE	Glycerophospholipids,GP	2.09541e+06	4.14408e+06	0.5056	-0.984	0.2483	0.5257
PC(36:3)(rep)	M+H	PC	Glycerophospholipids,GP	4.00493e+08	2.66847e+08	1.5008	0.586	0.2535	0.5257
PS(39:2)	M-H	PS	Glycerophospholipids,GP	3.42617e+07	2.23842e+07	1.5306	0.614	0.2536	0.5257
LPC(14:0)	M+H	LPC	Glycerophospholipids,GP	3.65339e+06	1.6164e+06	2.2602	1.176	0.2537	0.5257
PE(36:1e)	M-H	PE	Glycerophospholipids,GP	1.02024e+06	2.83715e+06	0.3596	-1.476	0.2537	0.5257
SM(d44:1)(rep)	M+HCOO	SM	Sphingolipids,SP	551276	313498	1.7585	0.814	0.2564	0.5281
SM(d40:3)	M+H	SM	Sphingolipids,SP	1.50296e+07	1.0173e+07	1.4774	0.563	0.2579	0.5281
LPC(20:5)	M+H	LPC	Glycerophospholipids,GP	91792.1	1.50625e+06	0.0609	-4.036	0.2596	0.5284
PC(36:0e)	M+H	PC	Glycerophospholipids,GP	5.21186e+06	3.1006e+06	1.6809	0.749	0.2659	0.5381
PC(42:5e)	M+H	PC	Glycerophospholipids,GP	3.56561e+07	2.28569e+07	1.56	0.642	0.2682	0.5395
LPC(20:3)(rep)	M+H	LPC	Glycerophospholipids,GP	722894	1.571e+06	0.4602	-1.12	0.2699	0.5397
PE(18:1e_20:4)	M-H	PE	Glycerophospholipids,GP	3.05513e+07	4.77084e+07	0.6404	-0.643	0.2731	0.54
PC(40:6)(rep)	M+H	PC	Glycerophospholipids,GP	3.52366e+08	4.58087e+08	0.7692	-0.379	0.2744	0.54
LPC(18:0)(rep)	M+H	LPC	Glycerophospholipids,GP	1.70081e+07	5.16008e+06	3.2961	1.721	0.2747	0.54
PC(38:3)	M+Na	PC	Glycerophospholipids,GP	1.78227e+07	1.24906e+07	1.4269	0.513	0.2786	0.5446
PC(36:1e)	M+H	PC	Glycerophospholipids,GP	5.09049e+07	7.85111e+07	0.6484	-0.625	0.2847	0.5517
PC(39:6)	M+H	PC	Glycerophospholipids,GP	5.0544e+06	3.64235e+06	1.3877	0.473	0.2855	0.5517
PE(16:0p_22:4)	M+H	PE	Glycerophospholipids,GP	5.18741e+07	7.81967e+07	0.6634	-0.592	0.2884	0.5543
PE(34:2e)	M-H	PE	Glycerophospholipids,GP	1.46229e+07	2.33486e+07	0.6263	-0.675	0.2933	0.5584
SM(d44:1)	M+H	SM	Sphingolipids,SP	2.26252e+06	4.32762e+06	0.5228	-0.936	0.2956	0.5584
Hex1Cer(t17:0_20:4)	M-H	Hex1Cer		2.93167e+07	4.41999e+07	0.6633	-0.592	0.2972	0.5584
SM(d36:3)	M+H	SM	Sphingolipids,SP	4.42073e+06	1.33593e+07	0.3309	-1.595	0.2995	0.5584
LPC(18:3)	M+H	LPC	Glycerophospholipids,GP	2.66517e+06	4.459e+06	0.5977	-0.742	0.3012	0.5584
PC(35:2)	M+H	PC	Glycerophospholipids,GP	2.93161e+07	2.41756e+07	1.2126	0.278	0.3018	0.5584
PC(38:1)	M+H	PC	Glycerophospholipids,GP	1.7784e+07	2.59627e+07	0.685	-0.546	0.3046	0.5584
ChE(22:6)	M+NH4	ChE	SterolLipids,ST	7.02326e+07	5.39227e+07	1.3025	0.381	0.3047	0.5584
PE(18:0_18:1)	M-H	PE	Glycerophospholipids,GP	1.30786e+07	2.34224e+07	0.5584	-0.841	0.3063	0.5584
SM(d42:0)	M+HCOO	SM	Sphingolipids,SP	2.94731e+06	2.16229e+06	1.3631	0.447	0.3095	0.5584
PC(18:0e_18:1)	M+HCOO	PC	Glycerophospholipids,GP	4.45311e+06	6.91168e+06	0.6443	-0.634	0.3119	0.5584
PC(32:1e)	M+H	PC	Glycerophospholipids,GP	2.29241e+07	1.76014e+07	1.3024	0.381	0.3134	0.5584
LPC(16:1)	M+HCOO	LPC	Glycerophospholipids,GP	464998	297172	1.5647	0.646	0.3138	0.5584
MLCL(58:14)	M-2H	MLCL		244802	190225	1.2869	0.364	0.315	0.5584
PC(18:0_20:4)	M+HCOO	PC	Glycerophospholipids,GP	1.46672e+08	1.81761e+08	0.8069	-0.309	0.3161	0.5584
PE(16:0_18:2)	M-H	PE	Glycerophospholipids,GP	630757	336619	1.8738	0.906	0.3165	0.5584
LPC(18:0)	M+HCOO	LPC	Glycerophospholipids,GP	1.95797e+06	685730	2.8553	1.514	0.3241	0.5687
PC(36:3)	M+Na	PC	Glycerophospholipids,GP	1.32688e+06	534962	2.4803	1.311	0.3279	0.5726
PS(38:4e)	M-H	PS	Glycerophospholipids,GP	1.46943e+06	2.57394e+06	0.5709	-0.809	0.3296	0.5727
SM(d43:1)	M+H	SM	Sphingolipids,SP	5.47853e+06	1.19603e+06	4.5806	2.196	0.3321	0.5741
SM(d36:0)(rep)	M+HCOO	SM	Sphingolipids,SP	5.2857e+06	3.624e+06	1.4585	0.545	0.337	0.577
SM(d35:2)	M+H	SM	Sphingolipids,SP	1.0349e+06	1.85589e+06	0.5576	-0.843	0.3372	0.577
MLCL(50:2)	M-2H	MLCL		1.20367e+07	4.81958e+06	2.4975	1.32	0.3428	0.5824
MePC(32:4e)	M+Na	MePC		2.27404e+07	2.98553e+07	0.7617	-0.393	0.3452	0.5824
MLCL(46:4)	M-2H	MLCL		407053	276025	1.4747	0.56	0.3457	0.5824
PC(38:6)(rep)	M+H	PC	Glycerophospholipids,GP	7.90309e+08	6.71272e+08	1.1773	0.236	0.3499	0.5824
PC(40:8)	M+H	PC	Glycerophospholipids,GP	2.65966e+06	5.29489e+06	0.5023	-0.993	0.3503	0.5824
PE(16:0_18:1)	M-H	PE	Glycerophospholipids,GP	2.43764e+06	3.79176e+06	0.6429	-0.637	0.3505	0.5824
SPH(t18:0)	M+H	SPH		3.67958e+08	5.93525e+08	0.62	-0.69	0.3536	0.5848
LPC(22:6)	M+HCOO	LPC	Glycerophospholipids,GP	229414	185052	1.2397	0.31	0.3599	0.5923
SM(d43:2)	M+H	SM	Sphingolipids,SP	3.93923e+06	2.67672e+06	1.4717	0.557	0.3648	0.5974
ChE(18:1)	M+NH4	ChE	SterolLipids,ST	3.3896e+08	2.45696e+08	1.3796	0.464	0.3686	0.5974
PC(38:3)(rep)	M+H	PC	Glycerophospholipids,GP	4.3165e+08	4.97313e+08	0.868	-0.204	0.3696	0.5974
PC(30:0)	M+Na	PC	Glycerophospholipids,GP	2.24911e+07	1.54105e+07	1.4595	0.545	0.3714	0.5974
PC(32:1)(rep)(rep)	M+H	PC	Glycerophospholipids,GP	4.55072e+07	6.53908e+07	0.6959	-0.523	0.3719	0.5974
SM(d34:0)	M+H	SM	Sphingolipids,SP	9.80547e+07	8.62641e+07	1.1367	0.185	0.3734	0.5974
Hex1Cer(t17:1_20:4)	M-H	Hex1Cer		6.61363e+06	8.09482e+06	0.817	-0.292	0.3755	0.598
PE(16:0p_20:4)	M+H	PE	Glycerophospholipids,GP	3.23654e+07	1.98669e+07	1.6291	0.704	0.3806	0.6021
PC(42:2e)	M+H	PC	Glycerophospholipids,GP	1.45006e+07	3.18312e+07	0.4555	-1.134	0.3816	0.6021
PC(33:2)(rep)	M+H	PC	Glycerophospholipids,GP	5.97659e+06	1.25132e+07	0.4776	-1.066	0.3897	0.6122
PC(16:0_20:4)	M+HCOO	PC	Glycerophospholipids,GP	1.72004e+08	2.07427e+08	0.8292	-0.27	0.3936	0.6154
SPH(t20:0)	M+H	SPH		2.91182e+08	3.97557e+08	0.7324	-0.449	0.398	0.6182
SM(d34:1)(rep)	M+HCOO	SM	Sphingolipids,SP	1.6752e+08	2.01231e+08	0.8325	-0.265	0.4004	0.6182
MePC(36:7e)	M+Na	MePC		1.55617e+07	2.48812e+07	0.6254	-0.677	0.406	0.6182
PC(34:2e)	M+H	PC	Glycerophospholipids,GP	6.74564e+07	8.64919e+07	0.7799	-0.359	0.4061	0.6182
Cer(d41:1)	M+HCOO	Cer	Sphingolipids,SP	2.03142e+06	2.99256e+06	0.6788	-0.559	0.411	0.6182
PC(34:3e)	M+H	PC	Glycerophospholipids,GP	6.79321e+07	5.95981e+07	1.1398	0.189	0.4111	0.6182
SM(d38:3)	M+H	SM	Sphingolipids,SP	1.83268e+06	2.83231e+06	0.6471	-0.628	0.4118	0.6182
PC(34:2)	M+Na	PC	Glycerophospholipids,GP	8.59723e+07	7.31383e+07	1.1755	0.233	0.4128	0.6182
MePC(43:2e)	M+Na	MePC		1.83025e+06	1.82032e+06	1.0055	0.008	0.4139	0.6182
PS(38:3)	M-H	PS	Glycerophospholipids,GP	1.85033e+06	3.19016e+06	0.58	-0.786	0.414	0.6182
LPC(20:2)	M+HCOO	LPC	Glycerophospholipids,GP	180834	142180	1.2719	0.347	0.4151	0.6182
PE(18:0p_18:1)	M+H	PE	Glycerophospholipids,GP	1.32635e+07	2.15156e+07	0.6165	-0.698	0.4215	0.6249
AcCa(18:2)	M+H	AcCa		348969	455147	0.7667	-0.383	0.4282	0.6322
Hex2Cer(d18:1_22:0)	M+H	Hex2Cer		5.19736e+06	1.73647e+07	0.2993	-1.74	0.4307	0.6326
SM(d39:1)(rep)	M+HCOO	SM	Sphingolipids,SP	6.84372e+06	4.89227e+06	1.3989	0.484	0.4322	0.6326
PC(32:0e)	M+H	PC	Glycerophospholipids,GP	2.24668e+08	2.50947e+08	0.8953	-0.16	0.437	0.637
PC(37:4)	M+H	PC	Glycerophospholipids,GP	2.81045e+07	3.65873e+07	0.7681	-0.381	0.4417	0.641
PC(32:0e)(rep)	M+Na	PC	Glycerophospholipids,GP	1.09693e+07	1.30613e+07	0.8398	-0.252	0.4459	0.641
SM(d38:0)	M+H	SM	Sphingolipids,SP	1.56846e+07	1.76044e+07	0.8909	-0.167	0.447	0.641
PC(37:3)	M+H	PC	Glycerophospholipids,GP	6.76558e+06	5.48736e+06	1.2329	0.302	0.4498	0.641
ChE(18:2)	M+NH4	ChE	SterolLipids,ST	9.67215e+08	8.32514e+08	1.1618	0.216	0.4508	0.641
FA(20:4)	M-H	FA	FattyAcyls,FA	3.69424e+07	2.14025e+07	1.7261	0.787	0.4509	0.641
PC(33:2)	M+H	PC	Glycerophospholipids,GP	7.73585e+06	7.3658e+06	1.0502	0.071	0.4586	0.6478
PC(38:4)	M+H	PC	Glycerophospholipids,GP	2.04719e+09	2.49792e+09	0.8196	-0.287	0.4607	0.6478
PC(40:6)	M+Na	PC	Glycerophospholipids,GP	1.25533e+07	1.53679e+07	0.8169	-0.292	0.4614	0.6478
SM(d36:0)	M+H	SM	Sphingolipids,SP	4.26587e+07	2.817e+07	1.5143	0.599	0.4632	0.6478
SM(d41:1)	M+H	SM	Sphingolipids,SP	7.8449e+07	7.03887e+07	1.1145	0.156	0.4664	0.6496
PC(42:4e)	M+H	PC	Glycerophospholipids,GP	1.41574e+07	1.24007e+07	1.1417	0.191	0.4744	0.6559
SM(d42:5)(rep)(rep)	M+H	SM	Sphingolipids,SP	6.35083e+06	5.10426e+06	1.2442	0.315	0.4748	0.6559
SM(d40:1)	M+H	SM	Sphingolipids,SP	3.39915e+08	2.86656e+08	1.1858	0.246	0.4812	0.6621
PE(16:1e_18:2)	M-H	PE	Glycerophospholipids,GP	2.198e+06	3.36859e+06	0.6525	-0.616	0.4879	0.6687
MLCL(50:4)	M-2H	MLCL		1.34945e+06	1.1005e+06	1.2262	0.294	0.4957	0.6766
Cer(d44:2)	M+HCOO	Cer	Sphingolipids,SP	289394	399246	0.7249	-0.464	0.5044	0.6849
PC(44:5e)	M+H	PC	Glycerophospholipids,GP	6.64117e+07	6.18277e+07	1.0741	0.103	0.5065	0.6849
PE(38:6)	M+H	PE	Glycerophospholipids,GP	6.49051e+06	1.48476e+07	0.4371	-1.194	0.5077	0.6849
SM(d33:1)	M+H	SM	Sphingolipids,SP	3.95935e+07	3.57156e+07	1.1086	0.149	0.5131	0.6895
SM(d39:1)	M+H	SM	Sphingolipids,SP	3.19105e+07	2.58954e+07	1.2323	0.301	0.5222	0.699
PC(38:2e)	M+H	PC	Glycerophospholipids,GP	8.99031e+06	1.19034e+07	0.7553	-0.405	0.5259	0.7012
MePC(34:5e)	M+Na	MePC		7.6877e+06	9.00768e+06	0.8535	-0.229	0.5334	0.7085
SM(d42:5)	M+H	SM	Sphingolipids,SP	3.82716e+06	4.57386e+06	0.8367	-0.257	0.5497	0.7273
MLCL(46:2)	M-2H	MLCL		3.58267e+06	2.48811e+06	1.4399	0.526	0.5546	0.731
Hex2Cer(d34:1)	M+HCOO	Hex2Cer		8.63344e+06	8.23066e+06	1.0489	0.069	0.5573	0.7317
LPC(16:0)(rep)	M+H	LPC	Glycerophospholipids,GP	2.17529e+08	1.50031e+08	1.4499	0.536	0.566	0.7403
LPC(16:0)	M+HCOO	LPC	Glycerophospholipids,GP	2.48046e+07	1.6666e+07	1.4883	0.574	0.5745	0.7462
ChE(20:4)	M+NH4	ChE	SterolLipids,ST	4.07031e+08	3.52438e+08	1.1549	0.208	0.5748	0.7462
PE(18:0p_18:2)	M+H	PE	Glycerophospholipids,GP	1.43335e+07	1.91038e+07	0.7503	-0.414	0.5787	0.7484
LPC(18:1)	M+HCOO	LPC	Glycerophospholipids,GP	1.27661e+06	1.07829e+06	1.1839	0.244	0.5841	0.7519
PC(38:1e)	M+H	PC	Glycerophospholipids,GP	1.01206e+07	7.61372e+06	1.3293	0.411	0.5858	0.7519
PS(38:7e)	M-H	PS	Glycerophospholipids,GP	1.91824e+06	1.37561e+06	1.3945	0.48	0.5907	0.7554
PE(18:1p_20:4)	M+H	PE	Glycerophospholipids,GP	1.62767e+07	1.80676e+07	0.9009	-0.151	0.5962	0.7596
PC(40:1e)	M+H	PC	Glycerophospholipids,GP	1.43947e+07	1.51426e+07	0.9506	-0.073	0.6082	0.7711
PC(42:10)	M+H	PC	Glycerophospholipids,GP	2.6865e+06	4.73548e+06	0.5673	-0.818	0.6097	0.7711
PC(35:3)	M+H	PC	Glycerophospholipids,GP	1.03787e+06	819416	1.2666	0.341	0.6157	0.7758
SM(d40:2)(rep)	M+HCOO	SM	Sphingolipids,SP	1.49056e+07	1.24207e+07	1.2001	0.263	0.6189	0.777
PC(38:5)	M+H	PC	Glycerophospholipids,GP	3.91812e+08	4.35305e+08	0.9001	-0.152	0.6235	0.7799
LPC(20:4)(rep)	M+H	LPC	Glycerophospholipids,GP	1.38205e+07	1.71117e+07	0.8077	-0.308	0.6264	0.7808
PC(32:2)(rep)	M+H	PC	Glycerophospholipids,GP	2.66572e+07	1.77717e+07	1.5	0.585	0.629	0.7811
PE(18:0_20:4)(rep)	M+H	PE	Glycerophospholipids,GP	1.68539e+07	1.62533e+07	1.0369	0.052	0.6334	0.7838
PC(31:0)	M+H	PC	Glycerophospholipids,GP	6.34244e+07	7.72179e+07	0.8214	-0.284	0.6383	0.787
PC(18:1e_18:2)	M+HCOO	PC	Glycerophospholipids,GP	3.75497e+06	6.5418e+06	0.574	-0.801	0.6416	0.7883
PC(42:3e)	M+H	PC	Glycerophospholipids,GP	2.61785e+07	4.09619e+07	0.6391	-0.646	0.644	0.7884
PC(34:1e)(rep)	M+Na	PC	Glycerophospholipids,GP	2.07999e+07	2.23602e+07	0.9302	-0.104	0.6548	0.7987
PC(38:5)(rep)	M+H	PC	Glycerophospholipids,GP	2.69704e+07	3.02514e+07	0.8915	-0.166	0.665	0.8084
Hex2Cer(d18:1_24:2)	M+H	Hex2Cer		4.66808e+06	9.11378e+06	0.5122	-0.965	0.6681	0.8093
PC(36:4e)(rep)	M+Na	PC	Glycerophospholipids,GP	6.96305e+06	3.89494e+06	1.7877	0.838	0.6791	0.8177
PI(18:0_20:4)	M-H	PI		2.49295e+06	2.2654e+06	1.1004	0.138	0.6824	0.8177
LPC(18:1)(rep)	M+H	LPC	Glycerophospholipids,GP	9.60193e+06	1.22686e+07	0.7826	-0.354	0.6829	0.8177
Hex2Cer(d42:2)	M+HCOO	Hex2Cer		1.44005e+07	1.61418e+07	0.8921	-0.165	0.6846	0.8177
SM(d40:4)(rep)	M+H	SM	Sphingolipids,SP	1.12013e+07	1.25874e+07	0.8899	-0.168	0.691	0.8225
ChE(20:5)	M+NH4	ChE	SterolLipids,ST	1.47946e+07	1.90105e+07	0.7782	-0.362	0.7046	0.8294
PE(16:1e_22:6)	M-H	PE	Glycerophospholipids,GP	7.819e+06	8.713e+06	0.8974	-0.156	0.7084	0.8294
LPC(22:5)	M+H	LPC	Glycerophospholipids,GP	314503	387317	0.812	-0.3	0.7085	0.8294
Hex1Cer(d34:1)	M+HCOO	Hex1Cer		1.54138e+06	2.10615e+06	0.7318	-0.45	0.7087	0.8294
PE(35:2)	M-H	PE	Glycerophospholipids,GP	848307	765600	1.108	0.148	0.7104	0.8294
PC(40:2e)	M+H	PC	Glycerophospholipids,GP	1.39756e+07	2.37641e+07	0.5881	-0.766	0.7113	0.8294
Cer(d18:1_24:2)	M+HCOO	Cer	Sphingolipids,SP	2.33176e+06	2.42216e+06	0.9627	-0.055	0.7187	0.8352
SM(d42:3)(rep)	M+HCOO	SM	Sphingolipids,SP	5.92245e+07	6.06337e+07	0.9768	-0.034	0.7217	0.8359
PC(30:0)(rep)	M+H	PC	Glycerophospholipids,GP	6.29397e+08	5.62992e+08	1.118	0.161	0.729	0.8415
SM(d42:6)	M+H	SM	Sphingolipids,SP	303498	469273	0.6467	-0.629	0.7332	0.842
SM(d38:0)(rep)	M+HCOO	SM	Sphingolipids,SP	1.62298e+06	1.45644e+06	1.1143	0.156	0.7344	0.842
PC(16:0_22:6)	M+HCOO	PC	Glycerophospholipids,GP	3.28451e+07	3.60381e+07	0.9114	-0.134	0.7368	0.842
OAHFA(36:3)	M-H	OAHFA	FattyAcyls,FA	80161.8	96207.6	0.8332	-0.263	0.7424	0.8437
SM(d37:1)	M+H	SM	Sphingolipids,SP	8.41329e+06	1.0576e+07	0.7955	-0.33	0.7431	0.8437
SM(d42:2)	M+H	SM	Sphingolipids,SP	7.14703e+08	7.43647e+08	0.9611	-0.057	0.7633	0.8595
PE(16:0e_20:4)	M-H	PE	Glycerophospholipids,GP	894188	1.23766e+06	0.7225	-0.469	0.7643	0.8595
PC(42:6e)	M+H	PC	Glycerophospholipids,GP	1.78795e+07	1.61982e+07	1.1038	0.142	0.7646	0.8595
SM(d42:3)	M+H	SM	Sphingolipids,SP	3.28042e+08	3.42466e+08	0.9579	-0.062	0.7686	0.8612
ChE(18:3)	M+NH4	ChE	SterolLipids,ST	2.91931e+07	4.96795e+07	0.5876	-0.767	0.7714	0.8615
Hex1Cer(m38:3)	M+HCOO	Hex1Cer		6.18805e+06	7.35844e+06	0.8409	-0.25	0.8054	0.8919
Cer(d40:0)	M+HCOO	Cer	Sphingolipids,SP	2.04471e+06	2.04663e+06	0.9991	-0.001	0.806	0.8919
PC(36:3e)(rep)	M+H	PC	Glycerophospholipids,GP	1.48558e+07	1.47445e+07	1.0076	0.011	0.8063	0.8919
PE(34:1)	M+H	PE	Glycerophospholipids,GP	2.49125e+07	3.14697e+07	0.7916	-0.337	0.8107	0.8939
SM(d35:1)	M+H	SM	Sphingolipids,SP	1.38986e+07	1.5154e+07	0.9172	-0.125	0.8198	0.901
LPC(16:1)(rep)	M+H	LPC	Glycerophospholipids,GP	4.59264e+06	4.93598e+06	0.9304	-0.104	0.8258	0.9047
PE(16:0p_18:2)	M+H	PE	Glycerophospholipids,GP	1.18696e+06	1.84582e+06	0.6431	-0.637	0.8292	0.9056
PC(15:0_16:0)	M+HCOO	PC	Glycerophospholipids,GP	3.8908e+06	4.64242e+06	0.8381	-0.255	0.8443	0.9178
PG(18:2_18:2)	M-H	PG	Glycerophospholipids,GP	177645	142583	1.2459	0.317	0.8458	0.9178
dMePE(20:2e_20:4)	M-H	dMePE	Glycerophospholipids,GP	1.0688e+06	1.36493e+06	0.783	-0.353	0.8503	0.9198
LPC(20:3)	M+HCOO	LPC	Glycerophospholipids,GP	154899	159894	0.9688	-0.046	0.8581	0.9223
MePC(34:6e)	M+Na	MePC		2.50809e+06	3.91236e+06	0.6411	-0.641	0.8599	0.9223
PC(32:1e)(rep)	M+H	PC	Glycerophospholipids,GP	1.6272e+08	1.62714e+08	1	0	0.8683	0.9223
PE(38:2e)	M-H	PE	Glycerophospholipids,GP	1.00367e+06	1.48812e+06	0.6745	-0.568	0.8689	0.9223
PC(40:4e)	M+H	PC	Glycerophospholipids,GP	6.08512e+06	6.33519e+06	0.9605	-0.058	0.8696	0.9223
AcCa(16:0)	M+H	AcCa		2.18235e+06	2.02502e+06	1.0777	0.108	0.8713	0.9223
PC(36:3e)	M+H	PC	Glycerophospholipids,GP	3.5605e+07	3.79788e+07	0.9375	-0.093	0.8733	0.9223
PC(16:0_14:0)	M+HCOO	PC	Glycerophospholipids,GP	4.55021e+07	4.83562e+07	0.941	-0.088	0.8741	0.9223
LPC(22:6)(rep)	M+H	LPC	Glycerophospholipids,GP	2.88732e+06	3.09657e+06	0.9324	-0.101	0.8768	0.9224
PC(36:4)(rep)	M+H	PC	Glycerophospholipids,GP	2.28821e+09	2.47658e+09	0.9239	-0.114	0.8862	0.9294
MLCL(54:10)	M-2H	MLCL		1.24905e+06	1.54489e+06	0.8085	-0.307	0.8913	0.9319
LPC(20:4)	M+HCOO	LPC	Glycerophospholipids,GP	1.25247e+06	1.54533e+06	0.8105	-0.303	0.8959	0.9339
SM(d41:2)	M+H	SM	Sphingolipids,SP	2.90793e+07	2.89242e+07	1.0054	0.008	0.9047	0.9378
PC(40:7e)(rep)	M+H	PC	Glycerophospholipids,GP	1.89797e+07	2.36816e+07	0.8015	-0.319	0.9051	0.9378
Hex1Cer(t20:0_20:4)(rep)	M+HCOO	Hex1Cer		7.76031e+06	8.98827e+06	0.8634	-0.212	0.9139	0.9441
Cer(d42:0)	M+HCOO	Cer	Sphingolipids,SP	3.32915e+06	3.75126e+06	0.8875	-0.172	0.9383	0.9603
LPC(18:1e)	M+H	LPC	Glycerophospholipids,GP	2.97245e+06	7.71107e+06	0.3855	-1.375	0.9387	0.9603
Hex1Cer(t20:1_20:4)	M+HCOO	Hex1Cer		6.29501e+06	7.50853e+06	0.8384	-0.254	0.9392	0.9603
PE(36:1)	M+Na	PE	Glycerophospholipids,GP	2.94601e+06	2.82148e+06	1.0441	0.062	0.9418	0.9603
PC(16:0e_18:2)	M+HCOO	PC	Glycerophospholipids,GP	5.05552e+06	4.97817e+06	1.0155	0.022	0.9436	0.9603
ChE(20:3)	M+NH4	ChE	SterolLipids,ST	5.62603e+07	7.87003e+07	0.7149	-0.484	0.9606	0.9738
PE(18:0_20:3)	M-H	PE	Glycerophospholipids,GP	1.77273e+06	1.80933e+06	0.9798	-0.029	0.9625	0.9738
SM(d40:1)(rep)	M+HCOO	SM	Sphingolipids,SP	6.13477e+07	6.07281e+07	1.0102	0.015	0.9775	0.9861
PE(18:1e_22:5)	M-H	PE	Glycerophospholipids,GP	4.68365e+06	4.23916e+06	1.1049	0.144	0.9884	0.9939
SM(d40:2)	M+H	SM	Sphingolipids,SP	8.30678e+07	8.12776e+07	1.022	0.031	0.9936	0.9939
PE(16:1e_20:4)	M-H	PE	Glycerophospholipids,GP	1.77869e+07	1.60946e+07	1.1051	0.144	0.9939	0.9939

## Sheet: VM_A_vs_N
Metabolite	Adduct	Sub Class	Category	VM_A_mean	N_mean	FC	log2FC	P_Welch_log10	FDR_BH
FA(22:5)	M-H	FA	FattyAcyls,FA	3.18894e+06	431006	7.3988	2.887	6.283e-05	0.02161
PC(38:2)	M+H	PC	Glycerophospholipids,GP	1.16319e+08	1.49855e+08	0.7762	-0.365	0.004524	0.7781
OAHFA(36:3)	M-H	OAHFA	FattyAcyls,FA	699424	96207.6	7.2699	2.862	0.01138	0.9924
SM(d35:2)	M+H	SM	Sphingolipids,SP	395121	1.85589e+06	0.2129	-2.232	0.0223	0.9924
PS(39:1)	M-H	PS	Glycerophospholipids,GP	6.3999e+07	1.20007e+08	0.5333	-0.907	0.03512	0.9924
PC(18:0_18:2)	M+HCOO	PC	Glycerophospholipids,GP	6.3999e+07	1.20007e+08	0.5333	-0.907	0.03512	0.9924
SM(d33:1)(rep)	M+HCOO	SM	Sphingolipids,SP	6.92156e+06	4.70997e+06	1.4696	0.555	0.03558	0.9924
PS(40:7e)	M-H	PS	Glycerophospholipids,GP	2.52858e+06	4.62316e+07	0.0547	-4.192	0.04201	0.9924
PC(30:0e)	M+H	PC	Glycerophospholipids,GP	2.53022e+07	1.47992e+07	1.7097	0.774	0.04727	0.9924
PC(40:7)	M+H	PC	Glycerophospholipids,GP	6.56291e+07	1.75187e+08	0.3746	-1.416	0.04899	0.9924
PC(16:0e_20:4)	M+HCOO	PC	Glycerophospholipids,GP	3.33705e+07	1.79987e+07	1.854	0.891	0.05035	0.9924
PC(36:2)(rep)	M+H	PC	Glycerophospholipids,GP	8.08266e+08	1.29052e+09	0.6263	-0.675	0.05233	0.9924
PC(40:7e)	M+H	PC	Glycerophospholipids,GP	3.85631e+07	2.55543e+07	1.5091	0.594	0.05241	0.9924
PE(18:0_20:4)	M-H	PE	Glycerophospholipids,GP	1.13612e+07	1.57315e+07	0.7222	-0.47	0.05891	0.9924
Hex1Cer(d40:1)	M+HCOO	Hex1Cer		1.27482e+06	86771.3	14.6917	3.877	0.05929	0.9924
PC(38:6e)	M+H	PC	Glycerophospholipids,GP	6.45036e+07	2.76755e+07	2.3307	1.221	0.06089	0.9924
FA(20:4)	M-H	FA	FattyAcyls,FA	5.85338e+07	2.14025e+07	2.7349	1.451	0.06101	0.9924
PC(36:4e)	M+H	PC	Glycerophospholipids,GP	4.43498e+08	2.37492e+08	1.8674	0.901	0.07121	0.9924
PC(18:1e_18:1)	M+HCOO	PC	Glycerophospholipids,GP	1.27192e+07	2.23708e+07	0.5686	-0.815	0.07951	0.9924
PC(38:5e)	M+H	PC	Glycerophospholipids,GP	2.67698e+08	2.10406e+08	1.2723	0.347	0.08886	0.9924
LPC(18:3)	M+H	LPC	Glycerophospholipids,GP	2.14806e+06	4.459e+06	0.4817	-1.054	0.09459	0.9924
PE(18:1e_20:4)	M-H	PE	Glycerophospholipids,GP	3.99224e+07	4.77084e+07	0.8368	-0.257	0.1118	0.9924
PC(18:0_22:6)	M+HCOO	PC	Glycerophospholipids,GP	5.82058e+07	8.84374e+07	0.6582	-0.603	0.1147	0.9924
PC(44:6e)	M+H	PC	Glycerophospholipids,GP	3.14923e+07	1.592e+07	1.9782	0.984	0.1168	0.9924
PC(32:0e)	M+H	PC	Glycerophospholipids,GP	3.03735e+08	2.50947e+08	1.2104	0.275	0.1171	0.9924
AcCa(16:0)	M+H	AcCa		4.15847e+06	2.02502e+06	2.0535	1.038	0.1323	0.9924
Hex1Cer(t20:0_20:4)	M+HCOO	Hex1Cer		1.83108e+07	1.43681e+07	1.2744	0.35	0.137	0.9924
dMePE(52:5)	M-H	dMePE	Glycerophospholipids,GP	7.31259e+06	1.18078e+07	0.6193	-0.691	0.1379	0.9924
PC(32:1e)	M+H	PC	Glycerophospholipids,GP	3.06088e+07	1.76014e+07	1.739	0.798	0.1381	0.9924
PC(36:4e)(rep)	M+Na	PC	Glycerophospholipids,GP	8.19875e+06	3.89494e+06	2.105	1.074	0.1417	0.9924
PI(18:0_20:4)	M-H	PI		3.72417e+06	2.2654e+06	1.6439	0.717	0.142	0.9924
SM(d38:1)	M+H	SM	Sphingolipids,SP	2.18194e+08	2.76887e+08	0.788	-0.344	0.1469	0.9924
PC(36:3)(rep)(rep)	M+H	PC	Glycerophospholipids,GP	4.14252e+07	5.57485e+07	0.7431	-0.428	0.1471	0.9924
SM(d36:0)	M+H	SM	Sphingolipids,SP	3.60681e+07	2.817e+07	1.2804	0.357	0.1475	0.9924
PE(20:1e_20:4)	M-H	PE	Glycerophospholipids,GP	9.75479e+06	1.41848e+07	0.6877	-0.54	0.1485	0.9924
LPC(17:0)	M+H	LPC	Glycerophospholipids,GP	4.59177e+06	1.2442e+06	3.6905	1.884	0.1553	0.9924
SM(d38:1)(rep)	M+HCOO	SM	Sphingolipids,SP	4.61024e+07	5.63472e+07	0.8182	-0.29	0.1575	0.9924
Hex1Cer(t38:2)	M+HCOO	Hex1Cer		1.1417e+06	751614	1.519	0.603	0.1596	0.9924
MePC(36:7e)	M+Na	MePC		1.18063e+07	2.48812e+07	0.4745	-1.076	0.1621	0.9924
PC(36:1)(rep)	M+H	PC	Glycerophospholipids,GP	2.05216e+09	2.99477e+09	0.6852	-0.545	0.1633	0.9924
Hex1Cer(t17:0_20:4)	M-H	Hex1Cer		3.79762e+07	4.41999e+07	0.8592	-0.219	0.1757	0.9924
PC(16:0e_16:0)	M+HCOO	PC	Glycerophospholipids,GP	2.19491e+07	1.80602e+07	1.2153	0.281	0.1764	0.9924
PE(18:0_20:4)(rep)	M+H	PE	Glycerophospholipids,GP	4.28336e+06	1.62533e+07	0.2635	-1.924	0.1836	0.9924
PC(34:2e)	M+H	PC	Glycerophospholipids,GP	1.01953e+08	8.64919e+07	1.1788	0.237	0.1889	0.9924
PE(18:0p_22:4)	M+H	PE	Glycerophospholipids,GP	1.65645e+07	2.29525e+07	0.7217	-0.471	0.1895	0.9924
PE(18:0_18:2)	M-H	PE	Glycerophospholipids,GP	2.1321e+06	3.45479e+06	0.6171	-0.696	0.1908	0.9924
PC(38:5)	M+H	PC	Glycerophospholipids,GP	3.22076e+08	4.35305e+08	0.7399	-0.435	0.1914	0.9924
PE(16:0p_22:4)	M+H	PE	Glycerophospholipids,GP	6.62881e+07	7.81967e+07	0.8477	-0.238	0.1915	0.9924
SM(d44:1)	M+H	SM	Sphingolipids,SP	1.90259e+06	4.32762e+06	0.4396	-1.186	0.196	0.9924
Hex1Cer(d18:1_16:0)	M+H	Hex1Cer		558330	247401	2.2568	1.174	0.1979	0.9924
SM(d43:4)	M+H	SM	Sphingolipids,SP	2.793e+06	5.17654e+06	0.5395	-0.89	0.198	0.9924
Co(Q10)	M+NH4	Co	PrenolLipids,PR	1.16865e+07	1.84442e+07	0.6336	-0.658	0.2106	0.9924
PE(18:0_22:5)	M-H	PE	Glycerophospholipids,GP	1.59542e+06	3.25605e+06	0.49	-1.029	0.2111	0.9924
PE(16:0p_22:6)	M+H	PE	Glycerophospholipids,GP	4.47793e+07	8.09584e+07	0.5531	-0.854	0.2128	0.9924
PE(16:0_20:4)(rep)	M+H	PE	Glycerophospholipids,GP	540244	1.19349e+06	0.4527	-1.144	0.2132	0.9924
SM(d34:0)	M+H	SM	Sphingolipids,SP	1.09052e+08	8.62641e+07	1.2642	0.338	0.2191	0.9924
PC(16:0_20:4)	M+HCOO	PC	Glycerophospholipids,GP	1.54477e+08	2.07427e+08	0.7447	-0.425	0.2201	0.9924
SM(d44:1)(rep)	M+HCOO	SM	Sphingolipids,SP	568775	313498	1.8143	0.859	0.2342	0.9924
MePC(43:3e)	M+Na	MePC		577766	934045	0.6186	-0.693	0.2349	0.9924
PC(38:6)	M+H	PC	Glycerophospholipids,GP	2.21007e+07	1.39106e+07	1.5888	0.668	0.241	0.9924
Hex2Cer(d42:3)	M+HCOO	Hex2Cer		3.43499e+06	1.46145e+06	2.3504	1.233	0.2523	0.9924
SM(d33:1)	M+H	SM	Sphingolipids,SP	4.60298e+07	3.57156e+07	1.2888	0.366	0.2656	0.9924
PC(18:0_18:1)	M+HCOO	PC	Glycerophospholipids,GP	2.65034e+08	3.34628e+08	0.792	-0.336	0.2696	0.9924
PE(18:0_22:6)	M-H	PE	Glycerophospholipids,GP	1.05163e+07	1.80077e+07	0.584	-0.776	0.2725	0.9924
PC(32:0e)(rep)	M+Na	PC	Glycerophospholipids,GP	1.67923e+07	1.30613e+07	1.2857	0.363	0.276	0.9924
PC(42:6e)	M+H	PC	Glycerophospholipids,GP	2.23801e+07	1.61982e+07	1.3816	0.466	0.2761	0.9924
PC(36:4)	M+H	PC	Glycerophospholipids,GP	8.86658e+06	6.44196e+06	1.3764	0.461	0.2862	0.9924
AcCa(18:2)	M+H	AcCa		1.30572e+06	455147	2.8688	1.52	0.2876	0.9924
PC(18:0_20:4)	M+HCOO	PC	Glycerophospholipids,GP	1.4229e+08	1.81761e+08	0.7828	-0.353	0.2878	0.9924
PE(18:0p_22:6)	M+H	PE	Glycerophospholipids,GP	1.03081e+08	1.51266e+08	0.6815	-0.553	0.2908	0.9924
PE(18:0_22:4)	M-H	PE	Glycerophospholipids,GP	4.47515e+06	6.34717e+06	0.7051	-0.504	0.2938	0.9924
PC(36:3e)(rep)	M+H	PC	Glycerophospholipids,GP	2.08715e+07	1.47445e+07	1.4155	0.501	0.2951	0.9924
PE(36:1)(rep)	M+H	PE	Glycerophospholipids,GP	5.09439e+07	1.0436e+08	0.4882	-1.035	0.2951	0.9924
PE(36:1e)	M-H	PE	Glycerophospholipids,GP	1.21443e+06	2.83715e+06	0.428	-1.224	0.2958	0.9924
PC(35:3)	M+H	PC	Glycerophospholipids,GP	327224	819416	0.3993	-1.324	0.2967	0.9924
Hex1Cer(d38:6)	M+HCOO	Hex1Cer		1.11499e+07	1.85533e+07	0.601	-0.735	0.3029	0.9924
PC(38:3)(rep)	M+H	PC	Glycerophospholipids,GP	4.32804e+08	4.97313e+08	0.8703	-0.2	0.307	0.9924
LPC(20:2)	M+HCOO	LPC	Glycerophospholipids,GP	199698	142180	1.4045	0.49	0.3103	0.9924
PC(36:2e)	M+H	PC	Glycerophospholipids,GP	1.88292e+08	2.65464e+08	0.7093	-0.496	0.3109	0.9924
PC(40:6)(rep)	M+H	PC	Glycerophospholipids,GP	3.47493e+08	4.58087e+08	0.7586	-0.399	0.3119	0.9924
MePC(34:4e)	M+Na	MePC		1.04304e+08	1.49277e+08	0.6987	-0.517	0.3226	0.9924
PG(18:2_18:2)	M-H	PG	Glycerophospholipids,GP	30625.6	142583	0.2148	-2.219	0.3239	0.9924
PE(18:1e_22:6)	M-H	PE	Glycerophospholipids,GP	5.53907e+07	7.743e+07	0.7154	-0.483	0.325	0.9924
SM(d43:2)	M+H	SM	Sphingolipids,SP	4.03449e+06	2.67672e+06	1.5073	0.592	0.328	0.9924
PC(16:0_16:1)	M+HCOO	PC	Glycerophospholipids,GP	5.17889e+07	8.37796e+07	0.6182	-0.694	0.3313	0.9924
SM(d40:4)	M+H	SM	Sphingolipids,SP	1.63406e+06	2.02561e+06	0.8067	-0.31	0.3345	0.9924
PC(16:0_22:6)	M+HCOO	PC	Glycerophospholipids,GP	2.89709e+07	3.60381e+07	0.8039	-0.315	0.3364	0.9924
PC(18:0_22:4)	M+HCOO	PC	Glycerophospholipids,GP	1.56668e+07	2.07532e+07	0.7549	-0.406	0.3426	0.9924
SM(d36:3)	M+H	SM	Sphingolipids,SP	6.46852e+06	1.33593e+07	0.4842	-1.046	0.3444	0.9924
PC(18:0_20:3)	M+HCOO	PC	Glycerophospholipids,GP	4.73662e+07	5.49992e+07	0.8612	-0.216	0.3481	0.9924
SM(d38:2)(rep)	M+HCOO	SM	Sphingolipids,SP	1.18465e+07	1.51891e+07	0.7799	-0.359	0.3499	0.9924
PS(39:3)	M-H	PS	Glycerophospholipids,GP	1.90147e+06	1.0473e+06	1.8156	0.86	0.3505	0.9924
PC(38:8e)	M+H	PC	Glycerophospholipids,GP	4.37695e+06	7.96492e+06	0.5495	-0.864	0.3514	0.9924
PC(36:5e)(rep)	M+Na	PC	Glycerophospholipids,GP	4.37695e+06	7.96492e+06	0.5495	-0.864	0.3514	0.9924
PC(36:1)	M+Na	PC	Glycerophospholipids,GP	9.4093e+07	1.20153e+08	0.7831	-0.353	0.3523	0.9924
PC(36:4)(rep)	M+H	PC	Glycerophospholipids,GP	1.8849e+09	2.47658e+09	0.7611	-0.394	0.3524	0.9924
PC(38:4)	M+H	PC	Glycerophospholipids,GP	1.93698e+09	2.49792e+09	0.7754	-0.367	0.3531	0.9924
Hex1Cer(t17:1_20:4)	M-H	Hex1Cer		5.12772e+06	8.09482e+06	0.6335	-0.659	0.3603	0.9924
ChE(20:3)	M+NH4	ChE	SterolLipids,ST	3.20198e+07	7.87003e+07	0.4069	-1.297	0.3696	0.9924
PE(18:2e_22:6)	M-H	PE	Glycerophospholipids,GP	5.19421e+06	6.94561e+06	0.7478	-0.419	0.3712	0.9924
PC(16:0_18:1)	M+HCOO	PC	Glycerophospholipids,GP	1.41918e+09	1.89014e+09	0.7508	-0.413	0.3789	0.9924
PE(36:3e)	M-H	PE	Glycerophospholipids,GP	6.15693e+06	8.53085e+06	0.7217	-0.47	0.3809	0.9924
PC(18:0e_16:0)	M+HCOO	PC	Glycerophospholipids,GP	7.59219e+06	8.2747e+06	0.9175	-0.124	0.3811	0.9924
PC(40:4)	M+H	PC	Glycerophospholipids,GP	1.37992e+08	1.74575e+08	0.7904	-0.339	0.3842	0.9924
LPC(16:1)(rep)	M+H	LPC	Glycerophospholipids,GP	3.07034e+06	4.93598e+06	0.622	-0.685	0.3919	0.9924
PC(34:1)(rep)	M+H	PC	Glycerophospholipids,GP	1.50573e+10	2.04972e+10	0.7346	-0.445	0.3955	0.9924
SM(d38:2)	M+H	SM	Sphingolipids,SP	6.86799e+07	9.17133e+07	0.7489	-0.417	0.3995	0.9924
Hex2Cer(m34:2)	M+H	Hex2Cer		8.59858e+06	1.33877e+07	0.6423	-0.639	0.4026	0.9924
PC(34:1e)	M+H	PC	Glycerophospholipids,GP	6.1043e+08	6.63769e+08	0.9196	-0.121	0.404	0.9924
SM(d43:1)	M+H	SM	Sphingolipids,SP	1.61687e+06	1.19603e+06	1.3519	0.435	0.4058	0.9924
PC(34:0)	M+Na	PC	Glycerophospholipids,GP	2.28496e+07	2.88952e+07	0.7908	-0.339	0.4114	0.9924
SM(d38:0)	M+H	SM	Sphingolipids,SP	1.92947e+07	1.76044e+07	1.096	0.132	0.4126	0.9924
MLCL(50:6)	M-2H	MLCL		797775	390627	2.0423	1.03	0.4135	0.9924
PC(40:6)	M+Na	PC	Glycerophospholipids,GP	1.20234e+07	1.53679e+07	0.7824	-0.354	0.4189	0.9924
PC(34:1)	M+Na	PC	Glycerophospholipids,GP	5.58551e+08	7.70523e+08	0.7249	-0.464	0.4196	0.9924
PE(16:0_18:2)	M-H	PE	Glycerophospholipids,GP	289667	336619	0.8605	-0.217	0.4207	0.9924
MePC(32:4e)	M+Na	MePC		2.43503e+07	2.98553e+07	0.8156	-0.294	0.4252	0.9924
PE(16:1e_18:2)	M-H	PE	Glycerophospholipids,GP	2.1287e+06	3.36859e+06	0.6319	-0.662	0.4305	0.9924
Cer(d38:1)	M+HCOO	Cer	Sphingolipids,SP	4.71062e+06	5.67755e+06	0.8297	-0.269	0.4327	0.9924
PC(39:6)	M+H	PC	Glycerophospholipids,GP	4.28202e+06	3.64235e+06	1.1756	0.233	0.4358	0.9924
SM(d44:3)	M+H	SM	Sphingolipids,SP	5.88032e+06	4.21658e+06	1.3946	0.48	0.4359	0.9924
SM(d37:1)	M+H	SM	Sphingolipids,SP	1.3569e+07	1.0576e+07	1.283	0.36	0.4362	0.9924
PC(38:4e)	M+H	PC	Glycerophospholipids,GP	7.5878e+07	7.01172e+07	1.0822	0.114	0.441	0.9924
LPC(20:3)(rep)(rep)	M+H	LPC	Glycerophospholipids,GP	188572	237797	0.793	-0.335	0.4427	0.9924
MLCL(58:14)	M-2H	MLCL		135999	190225	0.7149	-0.484	0.4435	0.9924
Cer(d41:1)	M+HCOO	Cer	Sphingolipids,SP	2.00367e+06	2.99256e+06	0.6696	-0.579	0.4452	0.9924
SM(d38:4)	M+H	SM	Sphingolipids,SP	4.34803e+07	6.34381e+07	0.6854	-0.545	0.4483	0.9924
PS(38:4e)	M-H	PS	Glycerophospholipids,GP	1.8246e+06	2.57394e+06	0.7089	-0.496	0.4486	0.9924
LPC(22:6)	M+HCOO	LPC	Glycerophospholipids,GP	130574	185052	0.7056	-0.503	0.4489	0.9924
PE(40:6)	M+H	PE	Glycerophospholipids,GP	5.41202e+07	7.78092e+07	0.6956	-0.524	0.4517	0.9924
SM(d36:2)(rep)	M+HCOO	SM	Sphingolipids,SP	3.58293e+07	4.70376e+07	0.7617	-0.393	0.4519	0.9924
Hex2Cer(d18:1_22:0)	M+H	Hex2Cer		2.00437e+07	1.73647e+07	1.1543	0.207	0.4526	0.9924
ChE(20:4)	M+NH4	ChE	SterolLipids,ST	2.08125e+08	3.52438e+08	0.5905	-0.76	0.4531	0.9924
SM(d36:4)	M+H	SM	Sphingolipids,SP	9.21914e+07	8.02999e+07	1.1481	0.199	0.4537	0.9924
LPC(18:2)	M+HCOO	LPC	Glycerophospholipids,GP	780746	401629	1.9439	0.959	0.4538	0.9924
PC(42:5e)	M+H	PC	Glycerophospholipids,GP	2.97344e+07	2.28569e+07	1.3009	0.38	0.4552	0.9924
PC(34:3e)	M+H	PC	Glycerophospholipids,GP	6.51201e+07	5.95981e+07	1.0927	0.128	0.4557	0.9924
SM(d42:6)	M+H	SM	Sphingolipids,SP	250332	469273	0.5334	-0.907	0.4561	0.9924
PC(38:6)(rep)	M+H	PC	Glycerophospholipids,GP	5.37299e+08	6.71272e+08	0.8004	-0.321	0.4587	0.9924
MePC(43:2e)	M+Na	MePC		1.49789e+06	1.82032e+06	0.8229	-0.281	0.4607	0.9924
PC(18:2_18:2)	M+HCOO	PC	Glycerophospholipids,GP	1.87607e+06	1.12012e+06	1.6749	0.744	0.4617	0.9924
SM(d42:2)	M+H	SM	Sphingolipids,SP	7.90946e+08	7.43647e+08	1.0636	0.089	0.4639	0.9924
Hex2Cer(d18:1_24:0)	M+H	Hex2Cer		1.93839e+07	1.75195e+07	1.1064	0.146	0.4716	0.9924
SM(d40:1)(rep)	M+HCOO	SM	Sphingolipids,SP	5.49735e+07	6.07281e+07	0.9052	-0.144	0.4723	0.9924
SM(d34:1)(rep)	M+HCOO	SM	Sphingolipids,SP	2.26664e+08	2.01231e+08	1.1264	0.172	0.4746	0.9924
PC(34:0e)	M+H	PC	Glycerophospholipids,GP	7.35277e+07	7.82596e+07	0.9395	-0.09	0.4813	0.9924
ChE(18:1)	M+NH4	ChE	SterolLipids,ST	1.37196e+08	2.45696e+08	0.5584	-0.841	0.4855	0.9924
SM(d32:0)(rep)	M+HCOO	SM	Sphingolipids,SP	1.17261e+06	1.70486e+06	0.6878	-0.54	0.4856	0.9924
SM(d35:1)	M+H	SM	Sphingolipids,SP	1.74244e+07	1.5154e+07	1.1498	0.201	0.4874	0.9924
SM(d42:5)(rep)(rep)	M+H	SM	Sphingolipids,SP	9.53037e+06	5.10426e+06	1.8671	0.901	0.4948	0.9924
PC(34:2e)(rep)(rep)	M+H	PC	Glycerophospholipids,GP	4.23589e+08	5.21217e+08	0.8127	-0.299	0.4996	0.9924
LPC(20:3)(rep)	M+H	LPC	Glycerophospholipids,GP	1.781e+06	1.571e+06	1.1337	0.181	0.5035	0.9924
SM(d42:3)(rep)	M+HCOO	SM	Sphingolipids,SP	6.73919e+07	6.06337e+07	1.1115	0.152	0.5038	0.9924
PC(15:0_16:0)	M+HCOO	PC	Glycerophospholipids,GP	5.7429e+06	4.64242e+06	1.2371	0.307	0.5046	0.9924
PC(38:6e)(rep)	M+H	PC	Glycerophospholipids,GP	2.40641e+06	3.39386e+06	0.709	-0.496	0.5051	0.9924
PC(32:2e)	M+H	PC	Glycerophospholipids,GP	2.20155e+07	6.98663e+06	3.1511	1.656	0.5056	0.9924
Hex1Cer(m38:3)	M+HCOO	Hex1Cer		3.09364e+06	7.35844e+06	0.4204	-1.25	0.5063	0.9924
PC(40:5e)	M+H	PC	Glycerophospholipids,GP	2.63808e+07	2.25652e+07	1.1691	0.225	0.5096	0.9924
Cer(d42:0)	M+HCOO	Cer	Sphingolipids,SP	2.64243e+06	3.75126e+06	0.7044	-0.506	0.5118	0.9924
PC(40:8)	M+H	PC	Glycerophospholipids,GP	3.81048e+06	5.29489e+06	0.7197	-0.475	0.5123	0.9924
PC(16:1e_18:1)	M+HCOO	PC	Glycerophospholipids,GP	4.3851e+07	5.25809e+07	0.834	-0.262	0.5186	0.9924
SM(d40:4)(rep)	M+H	SM	Sphingolipids,SP	1.05948e+07	1.25874e+07	0.8417	-0.249	0.519	0.9924
PC(34:4)	M+H	PC	Glycerophospholipids,GP	4.61749e+06	5.54329e+06	0.833	-0.264	0.525	0.9924
PC(36:5e)	M+H	PC	Glycerophospholipids,GP	2.24563e+08	2.87576e+08	0.7809	-0.357	0.5276	0.9924
LPC(16:1)	M+HCOO	LPC	Glycerophospholipids,GP	182763	297172	0.615	-0.701	0.5305	0.9924
PC(32:2)(rep)	M+H	PC	Glycerophospholipids,GP	1.42343e+07	1.77717e+07	0.801	-0.32	0.5345	0.9924
SM(d40:2)(rep)	M+HCOO	SM	Sphingolipids,SP	1.45648e+07	1.24207e+07	1.1726	0.23	0.5358	0.9924
Hex2Cer(d42:1)	M+HCOO	Hex2Cer		4.87661e+06	5.08249e+06	0.9595	-0.06	0.536	0.9924
Hex1Cer(t36:1)	M+HCOO	Hex1Cer		3.6056e+07	4.30039e+07	0.8384	-0.254	0.5373	0.9924
ChE(22:6)	M+NH4	ChE	SterolLipids,ST	3.6563e+07	5.39227e+07	0.6781	-0.561	0.5439	0.9924
PC(44:5e)	M+H	PC	Glycerophospholipids,GP	6.86766e+07	6.18277e+07	1.1108	0.152	0.5475	0.9924
SPH(d16:1)	M+H	SPH		3.8367e+09	4.77356e+09	0.8037	-0.315	0.5489	0.9924
PC(16:1e_20:4)	M+HCOO	PC	Glycerophospholipids,GP	1.98262e+07	2.48505e+07	0.7978	-0.326	0.5494	0.9924
PE(18:1e_20:3)	M-H	PE	Glycerophospholipids,GP	3.27452e+06	4.14408e+06	0.7902	-0.34	0.5498	0.9924
SM(d36:1)(rep)	M+HCOO	SM	Sphingolipids,SP	2.4502e+08	3.08755e+08	0.7936	-0.334	0.5501	0.9924
SM(d36:2)	M+H	SM	Sphingolipids,SP	2.90112e+08	3.7212e+08	0.7796	-0.359	0.5551	0.9924
SM(d36:1)	M+H	SM	Sphingolipids,SP	1.43054e+09	1.84568e+09	0.7751	-0.368	0.5564	0.9924
ChE(18:2)	M+NH4	ChE	SterolLipids,ST	3.65255e+08	8.32514e+08	0.4387	-1.189	0.5584	0.9924
PS(38:3)	M-H	PS	Glycerophospholipids,GP	2.47945e+06	3.19016e+06	0.7772	-0.364	0.5601	0.9924
SM(d34:1)	M+H	SM	Sphingolipids,SP	2.06649e+09	1.86984e+09	1.1052	0.144	0.5625	0.9924
PE(16:0p_18:1)	M+H	PE	Glycerophospholipids,GP	4.07521e+07	4.69203e+07	0.8685	-0.203	0.5628	0.9924
SM(d40:1)	M+H	SM	Sphingolipids,SP	2.63523e+08	2.86656e+08	0.9193	-0.121	0.563	0.9924
PC(32:1)	M+Na	PC	Glycerophospholipids,GP	1.68617e+07	1.97768e+07	0.8526	-0.23	0.5645	0.9924
LPC(18:1)(rep)	M+H	LPC	Glycerophospholipids,GP	9.53441e+06	1.22686e+07	0.7771	-0.364	0.5656	0.9924
SM(d44:3)(rep)	M+HCOO	SM	Sphingolipids,SP	830841	1.04958e+06	0.7916	-0.337	0.5705	0.9924
PC(28:0)	M+H	PC	Glycerophospholipids,GP	1.39469e+07	8.70529e+06	1.6021	0.68	0.5721	0.9924
LPC(20:4)(rep)	M+H	LPC	Glycerophospholipids,GP	1.39492e+07	1.71117e+07	0.8152	-0.295	0.5774	0.9924
PC(38:1e)	M+H	PC	Glycerophospholipids,GP	1.14403e+07	7.61372e+06	1.5026	0.587	0.5794	0.9924
PC(35:2)	M+H	PC	Glycerophospholipids,GP	2.67755e+07	2.41756e+07	1.1075	0.147	0.5828	0.9924
LPC(22:6)(rep)	M+H	LPC	Glycerophospholipids,GP	2.41511e+06	3.09657e+06	0.7799	-0.359	0.5833	0.9924
PC(35:4)	M+H	PC	Glycerophospholipids,GP	2.78141e+06	2.54674e+06	1.0921	0.127	0.5841	0.9924
Hex1Cer(t20:1_20:4)	M+HCOO	Hex1Cer		1.24726e+07	7.50853e+06	1.6611	0.732	0.5845	0.9924
PE(35:2)	M-H	PE	Glycerophospholipids,GP	579294	765600	0.7567	-0.402	0.5867	0.9924
SM(d44:2)(rep)	M+HCOO	SM	Sphingolipids,SP	1.12924e+06	777241	1.4529	0.539	0.5915	0.9924
PC(16:0_20:3)	M+HCOO	PC	Glycerophospholipids,GP	4.12481e+06	4.00054e+06	1.0311	0.044	0.5933	0.9924
PC(34:2)(rep)	M+H	PC	Glycerophospholipids,GP	2.04687e+09	1.84748e+09	1.1079	0.148	0.594	0.9924
LPC(18:0)	M+HCOO	LPC	Glycerophospholipids,GP	602790	685730	0.879	-0.186	0.5973	0.9924
dMePE(34:2e)	M-H	dMePE	Glycerophospholipids,GP	1.31897e+07	1.60768e+07	0.8204	-0.286	0.5975	0.9924
PC(33:2)(rep)	M+H	PC	Glycerophospholipids,GP	7.93564e+06	1.25132e+07	0.6342	-0.657	0.5982	0.9924
Hex2Cer(d18:1_24:2)	M+H	Hex2Cer		1.13658e+07	9.11378e+06	1.2471	0.319	0.5987	0.9924
SM(d38:5)	M+H	SM	Sphingolipids,SP	7.65367e+06	1.09487e+07	0.6991	-0.517	0.6047	0.9924
PC(38:3)	M+Na	PC	Glycerophospholipids,GP	1.41737e+07	1.24906e+07	1.1348	0.182	0.6054	0.9924
LPC(22:5)	M+H	LPC	Glycerophospholipids,GP	279718	387317	0.7222	-0.47	0.6139	0.9924
PE(18:0p_18:1)	M+H	PE	Glycerophospholipids,GP	1.84491e+07	2.15156e+07	0.8575	-0.222	0.6158	0.9924
PC(32:1)(rep)(rep)	M+H	PC	Glycerophospholipids,GP	5.54496e+07	6.53908e+07	0.848	-0.238	0.6171	0.9924
PE(16:0p_20:4)	M+H	PE	Glycerophospholipids,GP	1.85479e+07	1.98669e+07	0.9336	-0.099	0.62	0.9924
SM(d41:2)	M+H	SM	Sphingolipids,SP	3.12731e+07	2.89242e+07	1.0812	0.113	0.6239	0.9924
AcCa(12:3)	M+H	AcCa		3.34319e+08	4.18731e+08	0.7984	-0.325	0.6251	0.9924
PC(32:0)	M+Na	PC	Glycerophospholipids,GP	1.16656e+08	1.39315e+08	0.8374	-0.256	0.6306	0.9924
SM(d42:1)(rep)	M+HCOO	SM	Sphingolipids,SP	5.65651e+06	3.451e+06	1.6391	0.713	0.6307	0.9924
PE(18:1e_22:5)	M-H	PE	Glycerophospholipids,GP	3.84488e+06	4.23916e+06	0.907	-0.141	0.6334	0.9924
SM(d40:0)(rep)	M+HCOO	SM	Sphingolipids,SP	1.11593e+06	505500	2.2076	1.142	0.635	0.9924
PC(40:7e)(rep)	M+H	PC	Glycerophospholipids,GP	1.67681e+07	2.36816e+07	0.7081	-0.498	0.636	0.9924
PS(39:2)	M-H	PS	Glycerophospholipids,GP	1.99521e+07	2.23842e+07	0.8913	-0.166	0.6385	0.9924
PE(18:1p_20:4)	M+H	PE	Glycerophospholipids,GP	1.88342e+07	1.80676e+07	1.0424	0.06	0.6419	0.9924
Hex2Cer(d18:1_16:0)	M+H	Hex2Cer		1.57884e+07	6.32814e+06	2.495	1.319	0.6427	0.9924
PE(34:1)	M+H	PE	Glycerophospholipids,GP	7.55997e+06	3.14697e+07	0.2402	-2.058	0.6437	0.9924
SM(d38:0)(rep)	M+HCOO	SM	Sphingolipids,SP	952246	1.45644e+06	0.6538	-0.613	0.6463	0.9924
LPC(16:1e)	M+H	LPC	Glycerophospholipids,GP	1.32327e+06	1.71665e+06	0.7708	-0.375	0.6468	0.9924
SM(d42:3)	M+H	SM	Sphingolipids,SP	3.59025e+08	3.42466e+08	1.0484	0.068	0.6506	0.9924
SM(t34:1)	M+H	SM	Sphingolipids,SP	1.66693e+06	1.682e+06	0.991	-0.013	0.6514	0.9924
PC(20:1e_20:4)	M+HCOO	PC	Glycerophospholipids,GP	2.03844e+06	1.64789e+06	1.237	0.307	0.665	0.9924
SM(d40:0)	M+H	SM	Sphingolipids,SP	1.18944e+07	1.02174e+07	1.1641	0.219	0.6662	0.9924
PE(18:0_20:3)	M-H	PE	Glycerophospholipids,GP	1.4921e+06	1.80933e+06	0.8247	-0.278	0.6764	0.9924
Hex2Cer(d32:1)	M+HCOO	Hex2Cer		320935	294727	1.0889	0.123	0.6765	0.9924
PC(34:2)	M+Na	PC	Glycerophospholipids,GP	7.77495e+07	7.31383e+07	1.063	0.088	0.6775	0.9924
Hex2Cer(d34:1)	M+HCOO	Hex2Cer		6.34679e+06	8.23066e+06	0.7711	-0.375	0.6775	0.9924
SM(d41:1)	M+H	SM	Sphingolipids,SP	6.23028e+07	7.03887e+07	0.8851	-0.176	0.683	0.9924
PC(18:1e_18:2)	M+HCOO	PC	Glycerophospholipids,GP	6.42826e+06	6.5418e+06	0.9826	-0.025	0.6846	0.9924
PC(34:1e)(rep)	M+Na	PC	Glycerophospholipids,GP	2.06691e+07	2.23602e+07	0.9244	-0.113	0.6886	0.9924
LPC(16:0)	M+HCOO	LPC	Glycerophospholipids,GP	1.56049e+07	1.6666e+07	0.9363	-0.095	0.6897	0.9924
TG(52:4)	M+Na	TG	Glycerolipids,GL	5.47507e+08	6.27831e+08	0.8721	-0.197	0.6928	0.9924
LPC(20:4)	M+HCOO	LPC	Glycerophospholipids,GP	1.22921e+06	1.54533e+06	0.7954	-0.33	0.695	0.9924
MLCL(54:10)	M-2H	MLCL		1.22931e+06	1.54489e+06	0.7957	-0.33	0.6957	0.9924
PC(42:4e)	M+H	PC	Glycerophospholipids,GP	1.36144e+07	1.24007e+07	1.0979	0.135	0.698	0.9924
PC(16:1e_22:6)	M+HCOO	PC	Glycerophospholipids,GP	1.22168e+06	1.48064e+06	0.8251	-0.277	0.698	0.9924
PC(32:0)(rep)	M+H	PC	Glycerophospholipids,GP	3.67158e+09	4.21413e+09	0.8713	-0.199	0.7008	0.9924
LPC(18:0e)	M+H	LPC	Glycerophospholipids,GP	601462	657011	0.9155	-0.127	0.706	0.9924
PC(44:4e)	M+H	PC	Glycerophospholipids,GP	5.34559e+06	3.87577e+06	1.3792	0.464	0.7071	0.9924
PE(34:2e)	M-H	PE	Glycerophospholipids,GP	2.12007e+07	2.33486e+07	0.908	-0.139	0.7108	0.9924
PC(42:2e)	M+H	PC	Glycerophospholipids,GP	2.86373e+07	3.18312e+07	0.8997	-0.153	0.7133	0.9924
PC(31:0)	M+H	PC	Glycerophospholipids,GP	8.56382e+07	7.72179e+07	1.109	0.149	0.7137	0.9924
SM(d39:1)	M+H	SM	Sphingolipids,SP	2.03262e+07	2.58954e+07	0.7849	-0.349	0.7188	0.9924
PC(37:4)	M+H	PC	Glycerophospholipids,GP	3.15553e+07	3.65873e+07	0.8625	-0.213	0.7201	0.9924
SPH(t16:0)	M+H	SPH		4.3417e+10	5.06103e+10	0.8579	-0.221	0.7232	0.9924
PC(16:0_16:0)	M+HCOO	PC	Glycerophospholipids,GP	3.39946e+08	3.77764e+08	0.8999	-0.152	0.735	0.9924
Hex1Cer(d18:1_24:0)	M+H	Hex1Cer		1.51115e+07	1.411e+07	1.071	0.099	0.7393	0.9924
PC(38:1)	M+H	PC	Glycerophospholipids,GP	2.64831e+07	2.59627e+07	1.02	0.029	0.7403	0.9924
PC(30:0)	M+Na	PC	Glycerophospholipids,GP	1.42678e+07	1.54105e+07	0.9258	-0.111	0.7424	0.9924
PC(36:3)(rep)	M+H	PC	Glycerophospholipids,GP	2.43085e+08	2.66847e+08	0.911	-0.135	0.7441	0.9924
PC(34:3)	M+H	PC	Glycerophospholipids,GP	7.73162e+06	5.1751e+06	1.494	0.579	0.7448	0.9924
PE(18:0_18:1)	M-H	PE	Glycerophospholipids,GP	2.07915e+07	2.34224e+07	0.8877	-0.172	0.7495	0.9924
LPC(18:0)(rep)	M+H	LPC	Glycerophospholipids,GP	6.71392e+06	5.16008e+06	1.3011	0.38	0.7517	0.9924
Hex2Cer(d42:2)	M+HCOO	Hex2Cer		1.78211e+07	1.61418e+07	1.104	0.143	0.7518	0.9924
Hex1Cer(t20:0_20:4)(rep)	M+HCOO	Hex1Cer		7.32341e+06	8.98827e+06	0.8148	-0.296	0.7521	0.9924
MLCL(46:2)	M-2H	MLCL		2.46457e+06	2.48811e+06	0.9905	-0.014	0.7523	0.9924
PE(18:0p_18:2)	M+H	PE	Glycerophospholipids,GP	1.79203e+07	1.91038e+07	0.938	-0.092	0.7561	0.9924
ChE(18:3)	M+NH4	ChE	SterolLipids,ST	1.67984e+07	4.96795e+07	0.3381	-1.564	0.7598	0.9924
PC(18:0_16:0)	M+HCOO	PC	Glycerophospholipids,GP	6.9504e+07	6.75871e+07	1.0284	0.04	0.7612	0.9924
PC(38:2e)	M+H	PC	Glycerophospholipids,GP	1.50027e+07	1.19034e+07	1.2604	0.334	0.7653	0.9924
LPC(18:1)	M+HCOO	LPC	Glycerophospholipids,GP	1.01752e+06	1.07829e+06	0.9436	-0.084	0.7667	0.9924
dMePE(20:2e_20:4)	M-H	dMePE	Glycerophospholipids,GP	1.28403e+06	1.36493e+06	0.9407	-0.088	0.7703	0.9924
PE(38:2e)	M-H	PE	Glycerophospholipids,GP	1.29053e+06	1.48812e+06	0.8672	-0.206	0.771	0.9924
PE(16:1e_20:4)	M-H	PE	Glycerophospholipids,GP	1.53044e+07	1.60946e+07	0.9509	-0.073	0.7716	0.9924
PC(42:10)	M+H	PC	Glycerophospholipids,GP	5.03049e+06	4.73548e+06	1.0623	0.087	0.7719	0.9924
LPC(16:0)(rep)	M+H	LPC	Glycerophospholipids,GP	1.47673e+08	1.50031e+08	0.9843	-0.023	0.7736	0.9924
PS(38:7e)	M-H	PS	Glycerophospholipids,GP	1.46296e+06	1.37561e+06	1.0635	0.089	0.7747	0.9924
SM(d42:1)	M+H	SM	Sphingolipids,SP	2.10649e+08	2.19806e+08	0.9583	-0.061	0.7793	0.9924
SM(d42:4)(rep)	M+H	SM	Sphingolipids,SP	1.34515e+07	1.39357e+07	0.9653	-0.051	0.7814	0.9924
PC(36:3e)	M+H	PC	Glycerophospholipids,GP	3.56055e+07	3.79788e+07	0.9375	-0.093	0.7867	0.9924
PE(16:0e_20:4)	M-H	PE	Glycerophospholipids,GP	849652	1.23766e+06	0.6865	-0.543	0.7941	0.9924
PC(32:1e)(rep)	M+H	PC	Glycerophospholipids,GP	1.51665e+08	1.62714e+08	0.9321	-0.101	0.8025	0.9924
LPC(16:0e)	M+H	LPC	Glycerophospholipids,GP	3.18641e+06	2.58728e+06	1.2316	0.3	0.8029	0.9924
LPC(20:5)	M+H	LPC	Glycerophospholipids,GP	1.20065e+06	1.50625e+06	0.7971	-0.327	0.8045	0.9924
SM(d44:6)	M+H	SM	Sphingolipids,SP	1.76039e+07	1.6039e+07	1.0976	0.134	0.8072	0.9924
SPH(t18:0)	M+H	SPH		1.48331e+09	5.93525e+08	2.4991	1.321	0.8078	0.9924
PC(16:0e_18:2)	M+HCOO	PC	Glycerophospholipids,GP	5.45409e+06	4.97817e+06	1.0956	0.132	0.8087	0.9924
PS(35:1)	M-H	PS	Glycerophospholipids,GP	5.0583e+07	4.27579e+07	1.183	0.242	0.8103	0.9924
MePC(34:6e)	M+Na	MePC		3.68703e+06	3.91236e+06	0.9424	-0.086	0.8119	0.9924
SM(d39:1)(rep)	M+HCOO	SM	Sphingolipids,SP	4.74154e+06	4.89227e+06	0.9692	-0.045	0.8224	0.9924
PC(18:1e_16:0)	M+HCOO	PC	Glycerophospholipids,GP	6.87962e+07	6.80579e+07	1.0108	0.016	0.8229	0.9924
PC(33:2)	M+H	PC	Glycerophospholipids,GP	8.18752e+06	7.3658e+06	1.1116	0.153	0.8263	0.9924
PE(16:0_20:4)	M-H	PE	Glycerophospholipids,GP	434144	390545	1.1116	0.153	0.8305	0.9924
SM(d42:5)	M+H	SM	Sphingolipids,SP	4.77009e+06	4.57386e+06	1.0429	0.061	0.8334	0.9924
Cer(d44:2)	M+HCOO	Cer	Sphingolipids,SP	393845	399246	0.9865	-0.02	0.8367	0.9924
PE(36:1)	M+Na	PE	Glycerophospholipids,GP	3.16025e+06	2.82148e+06	1.1201	0.164	0.8371	0.9924
LPC(18:2)(rep)	M+H	LPC	Glycerophospholipids,GP	7.44497e+06	5.955e+06	1.2502	0.322	0.8438	0.9924
PC(38:7e)	M+H	PC	Glycerophospholipids,GP	3.51433e+07	3.50818e+07	1.0018	0.003	0.8478	0.9924
PE(16:0_18:1)	M-H	PE	Glycerophospholipids,GP	3.56506e+06	3.79176e+06	0.9402	-0.089	0.8522	0.9924
SM(d32:0)	M+H	SM	Sphingolipids,SP	3.62198e+06	2.8655e+06	1.264	0.338	0.854	0.9924
PC(33:1)	M+H	PC	Glycerophospholipids,GP	3.06899e+08	2.54574e+08	1.2055	0.27	0.854	0.9924
LdMePE(16:0)	M-H	LdMePE	Glycerophospholipids,GP	105994	101519	1.0441	0.062	0.8553	0.9924
PC(38:3e)	M+H	PC	Glycerophospholipids,GP	2.43377e+07	2.16985e+07	1.1216	0.166	0.856	0.9924
LPC(20:2e)	M+H	LPC	Glycerophospholipids,GP	282303	304884	0.9259	-0.111	0.8593	0.9924
SM(d40:2)	M+H	SM	Sphingolipids,SP	7.88629e+07	8.12776e+07	0.9703	-0.044	0.8613	0.9924
PC(30:0)(rep)	M+H	PC	Glycerophospholipids,GP	5.46969e+08	5.62992e+08	0.9715	-0.042	0.8706	0.9924
SPH(t20:0)	M+H	SPH		7.56182e+08	3.97557e+08	1.9021	0.928	0.8776	0.9924
dMePE(38:3e)	M-H	dMePE	Glycerophospholipids,GP	2.36173e+06	2.31838e+06	1.0187	0.027	0.8795	0.9924
SM(d36:0)(rep)	M+HCOO	SM	Sphingolipids,SP	4.78772e+06	3.624e+06	1.3211	0.402	0.8804	0.9924
MLCL(46:4)	M-2H	MLCL		200926	276025	0.7279	-0.458	0.8821	0.9924
LPC(20:3)	M+HCOO	LPC	Glycerophospholipids,GP	170549	159894	1.0666	0.093	0.8823	0.9924
PC(16:1e_18:2)	M+HCOO	PC	Glycerophospholipids,GP	3.69379e+06	3.61269e+06	1.0224	0.032	0.8863	0.9924
PC(40:4e)	M+H	PC	Glycerophospholipids,GP	1.0268e+07	6.33519e+06	1.6208	0.697	0.8882	0.9924
SM(d44:2)	M+H	SM	Sphingolipids,SP	7.80924e+06	6.118e+06	1.2764	0.352	0.8894	0.9924
Hex1Cer(d34:1)	M+HCOO	Hex1Cer		1.4824e+06	2.10615e+06	0.7038	-0.507	0.8984	0.9924
ChE(20:5)	M+NH4	ChE	SterolLipids,ST	9.7744e+06	1.90105e+07	0.5142	-0.96	0.8985	0.9924
PC(17:1_16:0)	M+HCOO	PC	Glycerophospholipids,GP	1.05902e+07	1.16162e+07	0.9117	-0.133	0.9037	0.9924
PC(36:3)	M+Na	PC	Glycerophospholipids,GP	342148	534962	0.6396	-0.645	0.9038	0.9924
ChE(16:0)	M+NH4	ChE	SterolLipids,ST	5.63118e+06	7.17792e+06	0.7845	-0.35	0.9048	0.9924
PE(16:0p_18:2)	M+H	PE	Glycerophospholipids,GP	3.86994e+06	1.84582e+06	2.0966	1.068	0.9055	0.9924
PC(16:0_14:0)	M+HCOO	PC	Glycerophospholipids,GP	4.81395e+07	4.83562e+07	0.9955	-0.006	0.9056	0.9924
Cer(d18:1_24:2)	M+HCOO	Cer	Sphingolipids,SP	2.49145e+06	2.42216e+06	1.0286	0.041	0.9084	0.9924
SM(d38:3)	M+H	SM	Sphingolipids,SP	3.0085e+06	2.83231e+06	1.0622	0.087	0.913	0.9924
MLCL(50:4)	M-2H	MLCL		1.06848e+06	1.1005e+06	0.9709	-0.043	0.9159	0.9924
PC(38:5)(rep)	M+H	PC	Glycerophospholipids,GP	2.07272e+07	3.02514e+07	0.6852	-0.545	0.9179	0.9924
MePC(33:2)	M+NH4	MePC		4.06958e+08	4.08436e+08	0.9964	-0.005	0.921	0.9924
PC(16:0_18:2)	M+HCOO	PC	Glycerophospholipids,GP	5.23993e+08	5.32663e+08	0.9837	-0.024	0.9238	0.9924
LPC(15:0)	M+H	LPC	Glycerophospholipids,GP	7.89633e+07	6.77416e+07	1.1657	0.221	0.9261	0.9924
LPC(18:1e)	M+H	LPC	Glycerophospholipids,GP	1.02989e+07	7.71107e+06	1.3356	0.417	0.9262	0.9924
PC(36:1e)	M+H	PC	Glycerophospholipids,GP	7.95317e+07	7.85111e+07	1.013	0.019	0.932	0.9924
PC(38:6)(rep)(rep)	M+Na	PC	Glycerophospholipids,GP	2.0132e+07	2.18278e+07	0.9223	-0.117	0.932	0.9924
LPC(14:0)	M+H	LPC	Glycerophospholipids,GP	2.03099e+06	1.6164e+06	1.2565	0.329	0.9337	0.9924
MePC(34:5e)	M+Na	MePC		8.88685e+06	9.00768e+06	0.9866	-0.019	0.9341	0.9924
PC(37:3)	M+H	PC	Glycerophospholipids,GP	4.89803e+06	5.48736e+06	0.8926	-0.164	0.9378	0.9924
Hex2Cer(d18:1_24:1)	M+H	Hex2Cer		2.4955e+07	1.23644e+07	2.0183	1.013	0.9404	0.9924
SM(d44:5)	M+H	SM	Sphingolipids,SP	4.91198e+07	4.6901e+07	1.0473	0.067	0.9449	0.9924
MLCL(50:2)	M-2H	MLCL		5.44748e+06	4.81958e+06	1.1303	0.177	0.9514	0.9924
PC(36:0e)	M+H	PC	Glycerophospholipids,GP	2.97784e+06	3.1006e+06	0.9604	-0.058	0.9546	0.9924
PE(38:6)	M+H	PE	Glycerophospholipids,GP	1.10408e+07	1.48476e+07	0.7436	-0.427	0.9697	0.9924
PC(16:0_18:3)	M+HCOO	PC	Glycerophospholipids,GP	2.13493e+06	1.51997e+06	1.4046	0.49	0.9744	0.9924
SM(d40:3)	M+H	SM	Sphingolipids,SP	1.09313e+07	1.0173e+07	1.0745	0.104	0.9747	0.9924
PC(42:3e)	M+H	PC	Glycerophospholipids,GP	4.38396e+07	4.09619e+07	1.0703	0.098	0.9748	0.9924
PC(18:0e_18:1)	M+HCOO	PC	Glycerophospholipids,GP	7.31657e+06	6.91168e+06	1.0586	0.082	0.9749	0.9924
Cer(d40:0)	M+HCOO	Cer	Sphingolipids,SP	1.96752e+06	2.04663e+06	0.9613	-0.057	0.9764	0.9924
PC(40:2e)	M+H	PC	Glycerophospholipids,GP	2.3397e+07	2.37641e+07	0.9846	-0.022	0.9774	0.9924
SM(d42:0)	M+HCOO	SM	Sphingolipids,SP	1.4856e+06	2.16229e+06	0.687	-0.542	0.9785	0.9924
PC(35:1)	M+H	PC	Glycerophospholipids,GP	1.88274e+08	2.02036e+08	0.9319	-0.102	0.9786	0.9924
ChE(16:1)	M+NH4	ChE	SterolLipids,ST	3.49174e+06	4.93574e+06	0.7074	-0.499	0.9803	0.9924
PC(30:1e)	M+H	PC	Glycerophospholipids,GP	1.07007e+07	1.07147e+07	0.9987	-0.002	0.9804	0.9924
PE(16:1e_22:6)	M-H	PE	Glycerophospholipids,GP	9.20306e+06	8.713e+06	1.0562	0.079	0.9832	0.9924
PC(17:0_18:1)	M+HCOO	PC	Glycerophospholipids,GP	1.6833e+07	1.80955e+07	0.9302	-0.104	0.9838	0.9924
PC(40:1e)	M+H	PC	Glycerophospholipids,GP	1.54691e+07	1.51426e+07	1.0216	0.031	0.9907	0.9965
PC(40:3e)	M+H	PC	Glycerophospholipids,GP	4.27591e+07	4.36791e+07	0.9789	-0.031	0.9968	0.9981
PC(32:1)(rep)	M+H	PC	Glycerophospholipids,GP	8.47881e+08	6.78509e+08	1.2496	0.321	0.9981	0.9981

## Sheet: PM_R_vs_PM_A
Metabolite	Adduct	Sub Class	Category	PM_R_mean	PM_A_mean	FC	log2FC	P_Welch_log10	FDR_BH
Hex2Cer(d32:1)	M+HCOO	Hex2Cer		82366.7	1.36577e+06	0.0603	-4.052	0.001737	0.2873
Hex1Cer(d18:1_16:0)	M+H	Hex1Cer		1.30519e+06	7.6398e+06	0.1708	-2.549	0.003044	0.2873
LPC(20:2e)	M+H	LPC	Glycerophospholipids,GP	58176.8	2.13907e+06	0.0272	-5.2	0.003273	0.2873
PC(36:1)(rep)	M+H	PC	Glycerophospholipids,GP	1.36162e+09	8.94452e+08	1.5223	0.606	0.003341	0.2873
SPH(t16:0)	M+H	SPH		1.21985e+10	2.00584e+08	60.8148	5.926	0.00604	0.3195
MePC(33:2)	M+NH4	MePC		9.77164e+07	1.48477e+07	6.5813	2.718	0.006216	0.3195
PC(17:1_16:0)	M+HCOO	PC	Glycerophospholipids,GP	7.01788e+06	3.36467e+06	2.0858	1.061	0.007528	0.3195
PC(15:0_16:0)	M+HCOO	PC	Glycerophospholipids,GP	3.8908e+06	1.3902e+06	2.7987	1.485	0.008803	0.3195
TG(52:4)	M+Na	TG	Glycerolipids,GL	1.97264e+08	6.59178e+07	2.9926	1.581	0.009433	0.3195
MePC(34:6e)	M+Na	MePC		2.50809e+06	9.32727e+06	0.2689	-1.895	0.009836	0.3195
LPC(15:0)	M+H	LPC	Glycerophospholipids,GP	1.54544e+07	1.69718e+06	9.1059	3.187	0.01234	0.3195
Hex2Cer(d18:1_24:2)	M+H	Hex2Cer		4.66808e+06	1.5964e+07	0.2924	-1.774	0.01248	0.3195
Hex2Cer(d18:1_16:0)	M+H	Hex2Cer		3.92859e+07	2.6536e+08	0.148	-2.756	0.01384	0.3195
PC(16:0e_20:4)	M+HCOO	PC	Glycerophospholipids,GP	2.96871e+07	1.87445e+07	1.5838	0.663	0.01424	0.3195
SPH(d16:1)	M+H	SPH		1.3311e+09	1.63837e+08	8.1245	3.022	0.01497	0.3195
SM(d36:3)	M+H	SM	Sphingolipids,SP	4.42073e+06	1.4616e+07	0.3025	-1.725	0.01497	0.3195
SPH(t18:0)	M+H	SPH		3.67958e+08	7.52399e+06	48.9047	5.612	0.01751	0.3195
PC(32:0)(rep)	M+H	PC	Glycerophospholipids,GP	2.54421e+09	1.27769e+09	1.9913	0.994	0.01756	0.3195
SPH(t20:0)	M+H	SPH		2.91182e+08	5.08277e+06	57.288	5.84	0.01875	0.3195
AcCa(12:3)	M+H	AcCa		8.55542e+07	1.14394e+07	7.4789	2.903	0.01921	0.3195
PC(16:0_18:1)	M+HCOO	PC	Glycerophospholipids,GP	8.32571e+08	3.04254e+08	2.7364	1.452	0.0195	0.3195
PC(32:0e)(rep)	M+Na	PC	Glycerophospholipids,GP	1.09693e+07	1.88198e+07	0.5829	-0.779	0.0218	0.3292
Hex2Cer(m34:2)	M+H	Hex2Cer		1.68247e+06	1.51037e+07	0.1114	-3.166	0.02252	0.3292
PC(40:7e)	M+H	PC	Glycerophospholipids,GP	6.00885e+07	2.71479e+07	2.2134	1.146	0.02332	0.3292
PC(38:5e)	M+H	PC	Glycerophospholipids,GP	3.28328e+08	1.56599e+08	2.0966	1.068	0.02481	0.3292
PC(36:4e)	M+H	PC	Glycerophospholipids,GP	3.98821e+08	2.65447e+08	1.5025	0.587	0.02488	0.3292
PC(18:0_18:1)	M+HCOO	PC	Glycerophospholipids,GP	1.58519e+08	7.40857e+07	2.1397	1.097	0.02832	0.3427
dMePE(52:5)	M-H	dMePE	Glycerophospholipids,GP	4.39252e+06	1.16504e+06	3.7703	1.915	0.02958	0.3427
PC(31:0)	M+H	PC	Glycerophospholipids,GP	6.34244e+07	3.0747e+07	2.0628	1.045	0.03042	0.3427
PE(16:0p_18:2)	M+H	PE	Glycerophospholipids,GP	1.18696e+06	2.07671e+07	0.0572	-4.129	0.03111	0.3427
PC(18:0_22:4)	M+HCOO	PC	Glycerophospholipids,GP	1.28762e+07	5.3905e+06	2.3887	1.256	0.03185	0.3427
LPC(16:0e)	M+H	LPC	Glycerophospholipids,GP	6.69008e+06	3.0949e+07	0.2162	-2.21	0.03361	0.3427
AcCa(16:0)	M+H	AcCa		2.18235e+06	7.90316e+06	0.2761	-1.857	0.0341	0.3427
PC(16:0_16:0)	M+HCOO	PC	Glycerophospholipids,GP	2.30354e+08	9.34595e+07	2.4647	1.301	0.03528	0.3427
Hex1Cer(t20:0_20:4)	M+HCOO	Hex1Cer		2.5394e+07	1.20634e+07	2.105	1.074	0.03609	0.3427
LPC(18:1e)	M+H	LPC	Glycerophospholipids,GP	2.97245e+06	2.05629e+07	0.1446	-2.79	0.03662	0.3427
Hex2Cer(d34:1)	M+HCOO	Hex2Cer		8.63344e+06	4.16039e+07	0.2075	-2.269	0.03685	0.3427
PC(38:6e)	M+H	PC	Glycerophospholipids,GP	7.44168e+07	4.46344e+07	1.6673	0.737	0.03941	0.3567
Hex2Cer(d18:1_24:1)	M+H	Hex2Cer		1.8982e+07	5.83196e+07	0.3255	-1.619	0.0409	0.3607
PE(18:0_20:4)(rep)	M+H	PE	Glycerophospholipids,GP	1.68539e+07	4.73577e+07	0.3559	-1.491	0.04335	0.3728
PC(34:1)(rep)	M+H	PC	Glycerophospholipids,GP	1.0121e+10	5.20921e+09	1.9429	0.958	0.04562	0.3827
Hex1Cer(d34:1)	M+HCOO	Hex1Cer		1.54138e+06	4.71896e+06	0.3266	-1.614	0.0499	0.4008
PE(16:0_20:4)(rep)	M+H	PE	Glycerophospholipids,GP	2.49058e+06	9.02555e+06	0.2759	-1.858	0.05009	0.4008
PE(16:0_20:4)	M-H	PE	Glycerophospholipids,GP	967327	3.63683e+06	0.266	-1.911	0.05303	0.4019
PC(33:1)	M+H	PC	Glycerophospholipids,GP	1.07866e+08	4.92228e+07	2.1914	1.132	0.05365	0.4019
LPC(18:2)(rep)	M+H	LPC	Glycerophospholipids,GP	8.86353e+06	2.64501e+07	0.3351	-1.577	0.05378	0.4019
PC(16:1e_20:4)	M+HCOO	PC	Glycerophospholipids,GP	3.61535e+07	1.59181e+07	2.2712	1.183	0.0549	0.4019
PE(16:0_18:2)	M-H	PE	Glycerophospholipids,GP	630757	2.98516e+06	0.2113	-2.243	0.06137	0.4361
LPC(18:0e)	M+H	LPC	Glycerophospholipids,GP	1.87053e+06	7.64448e+06	0.2447	-2.031	0.06294	0.4361
PC(38:4e)	M+H	PC	Glycerophospholipids,GP	8.24779e+07	5.8851e+07	1.4015	0.487	0.06358	0.4361
SM(d44:3)	M+H	SM	Sphingolipids,SP	1.05664e+07	1.71637e+07	0.6156	-0.7	0.06465	0.4361
SM(d34:0)	M+H	SM	Sphingolipids,SP	9.80547e+07	2.37933e+08	0.4121	-1.279	0.06701	0.4433
PC(40:4)	M+H	PC	Glycerophospholipids,GP	1.09937e+08	5.95284e+07	1.8468	0.885	0.06924	0.4494
Hex1Cer(t20:1_20:4)	M+HCOO	Hex1Cer		6.29501e+06	2.53845e+06	2.4799	1.31	0.07193	0.4543
PS(35:1)	M-H	PS	Glycerophospholipids,GP	8.6204e+06	1.48811e+06	5.7929	2.534	0.07286	0.4543
PC(16:0_14:0)	M+HCOO	PC	Glycerophospholipids,GP	4.55021e+07	1.64223e+07	2.7707	1.47	0.0757	0.4543
PC(16:0_18:3)	M+HCOO	PC	Glycerophospholipids,GP	531632	1.86559e+06	0.285	-1.811	0.07593	0.4543
SM(d44:3)(rep)	M+HCOO	SM	Sphingolipids,SP	1.64063e+06	2.44197e+06	0.6718	-0.574	0.07661	0.4543
PC(38:7e)	M+H	PC	Glycerophospholipids,GP	7.84273e+07	4.02296e+07	1.9495	0.963	0.0798	0.4653
Hex2Cer(d18:1_22:0)	M+H	Hex2Cer		5.19736e+06	1.32096e+07	0.3935	-1.346	0.08341	0.4782
PE(16:0p_20:4)	M+H	PE	Glycerophospholipids,GP	3.23654e+07	1.06343e+08	0.3043	-1.716	0.09079	0.51
PC(40:4e)	M+H	PC	Glycerophospholipids,GP	6.08512e+06	2.4096e+07	0.2525	-1.985	0.09325	0.51
SM(d36:1)(rep)	M+HCOO	SM	Sphingolipids,SP	9.69538e+07	5.12595e+07	1.8914	0.919	0.09355	0.51
LPC(18:2)	M+HCOO	LPC	Glycerophospholipids,GP	699631	2.08162e+06	0.3361	-1.573	0.09691	0.51
PC(34:2e)(rep)(rep)	M+H	PC	Glycerophospholipids,GP	3.08596e+08	1.61117e+08	1.9153	0.938	0.09756	0.51
LPC(22:6)(rep)	M+H	LPC	Glycerophospholipids,GP	2.88732e+06	4.7975e+06	0.6018	-0.733	0.1008	0.51
LPC(22:6)	M+HCOO	LPC	Glycerophospholipids,GP	229414	394311	0.5818	-0.781	0.1012	0.51
PC(34:4)	M+H	PC	Glycerophospholipids,GP	1.24194e+07	5.76195e+06	2.1554	1.108	0.1014	0.51
MLCL(50:6)	M-2H	MLCL		704989	2.07679e+06	0.3395	-1.559	0.1031	0.51
Co(Q10)	M+NH4	Co	PrenolLipids,PR	8.43302e+06	5.14511e+06	1.639	0.713	0.1038	0.51
PC(16:1e_18:1)	M+HCOO	PC	Glycerophospholipids,GP	3.24662e+07	1.47173e+07	2.206	1.141	0.1075	0.5208
Hex1Cer(t36:1)	M+HCOO	Hex1Cer		2.67307e+07	1.24075e+07	2.1544	1.107	0.1103	0.5269
PE(18:0_18:2)	M-H	PE	Glycerophospholipids,GP	1.34724e+06	6.14644e+06	0.2192	-2.19	0.1133	0.5327
MLCL(58:14)	M-2H	MLCL		244802	398950	0.6136	-0.705	0.1146	0.5327
PC(16:1e_22:6)	M+HCOO	PC	Glycerophospholipids,GP	4.51096e+06	2.3409e+06	1.927	0.946	0.1167	0.5351
PC(44:5e)	M+H	PC	Glycerophospholipids,GP	6.64117e+07	3.73165e+07	1.7797	0.832	0.1219	0.5426
Hex2Cer(d42:3)	M+HCOO	Hex2Cer		2.84704e+06	6.4427e+06	0.4419	-1.178	0.1257	0.5426
SM(d41:1)	M+H	SM	Sphingolipids,SP	7.8449e+07	6.24645e+07	1.2559	0.329	0.1265	0.5426
PC(32:1e)(rep)	M+H	PC	Glycerophospholipids,GP	1.6272e+08	1.17252e+08	1.3878	0.473	0.1278	0.5426
PC(18:0_22:6)	M+HCOO	PC	Glycerophospholipids,GP	3.19885e+07	1.64894e+07	1.9399	0.956	0.1284	0.5426
PC(17:0_18:1)	M+HCOO	PC	Glycerophospholipids,GP	7.9091e+06	4.28535e+06	1.8456	0.884	0.13	0.5426
dMePE(20:2e_20:4)	M-H	dMePE	Glycerophospholipids,GP	1.0688e+06	3.3152e+06	0.3224	-1.633	0.1309	0.5426
PE(16:0e_20:4)	M-H	PE	Glycerophospholipids,GP	894188	3.56565e+06	0.2508	-1.996	0.1309	0.5426
SM(d44:5)	M+H	SM	Sphingolipids,SP	5.80444e+07	1.14952e+08	0.5049	-0.986	0.1345	0.5462
SM(d44:2)	M+H	SM	Sphingolipids,SP	9.66573e+06	1.35448e+07	0.7136	-0.487	0.136	0.5462
Hex2Cer(d18:1_24:0)	M+H	Hex2Cer		1.00761e+07	2.07229e+07	0.4862	-1.04	0.1365	0.5462
PC(33:2)(rep)	M+H	PC	Glycerophospholipids,GP	5.97659e+06	2.65518e+07	0.2251	-2.151	0.1464	0.5563
PC(36:2)(rep)	M+H	PC	Glycerophospholipids,GP	7.90544e+08	6.05837e+08	1.3049	0.384	0.147	0.5563
SM(d36:4)	M+H	SM	Sphingolipids,SP	1.60445e+08	2.25453e+08	0.7117	-0.491	0.1479	0.5563
PE(18:0_20:4)	M-H	PE	Glycerophospholipids,GP	8.39655e+06	1.55771e+07	0.539	-0.892	0.1501	0.5563
PC(38:3e)	M+H	PC	Glycerophospholipids,GP	4.6722e+06	3.33233e+07	0.1402	-2.834	0.1509	0.5563
PC(32:1)(rep)(rep)	M+H	PC	Glycerophospholipids,GP	4.55072e+07	1.62001e+07	2.8091	1.49	0.1527	0.5563
PC(18:0_18:2)	M+HCOO	PC	Glycerophospholipids,GP	6.12585e+07	3.5783e+07	1.7119	0.776	0.1529	0.5563
PS(39:1)	M-H	PS	Glycerophospholipids,GP	6.12585e+07	3.5783e+07	1.7119	0.776	0.1529	0.5563
SM(d32:0)(rep)	M+HCOO	SM	Sphingolipids,SP	592570	1.76028e+06	0.3366	-1.571	0.1536	0.5563
PC(40:7e)(rep)	M+H	PC	Glycerophospholipids,GP	1.89797e+07	1.07844e+07	1.7599	0.816	0.1555	0.5572
PC(34:3)	M+H	PC	Glycerophospholipids,GP	7.58851e+06	1.72523e+07	0.4399	-1.185	0.1607	0.5698
SM(d44:6)	M+H	SM	Sphingolipids,SP	2.09826e+07	4.93801e+07	0.4249	-1.235	0.163	0.5721
PE(16:1e_20:4)	M-H	PE	Glycerophospholipids,GP	1.77869e+07	5.1113e+07	0.348	-1.523	0.1667	0.5791
SM(d34:1)(rep)	M+HCOO	SM	Sphingolipids,SP	1.6752e+08	1.06511e+08	1.5728	0.653	0.1684	0.5792
Cer(d44:2)	M+HCOO	Cer	Sphingolipids,SP	289394	600830	0.4817	-1.054	0.1736	0.5792
PE(16:0_18:1)	M-H	PE	Glycerophospholipids,GP	2.43764e+06	7.96964e+06	0.3059	-1.709	0.1737	0.5792
PC(36:5e)	M+H	PC	Glycerophospholipids,GP	4.41544e+08	2.49641e+08	1.7687	0.823	0.1741	0.5792
PC(18:0_16:0)	M+HCOO	PC	Glycerophospholipids,GP	3.15883e+07	1.78876e+07	1.7659	0.82	0.1756	0.5792
AcCa(18:2)	M+H	AcCa		348969	1.81435e+06	0.1923	-2.378	0.1822	0.5792
MePC(32:4e)	M+Na	MePC		2.27404e+07	4.59361e+07	0.495	-1.014	0.1833	0.5792
PE(18:1p_20:4)	M+H	PE	Glycerophospholipids,GP	1.62767e+07	3.8873e+07	0.4187	-1.256	0.1845	0.5792
PC(32:2e)	M+H	PC	Glycerophospholipids,GP	1.18645e+07	8.90362e+06	1.3326	0.414	0.1856	0.5792
PC(32:0e)	M+H	PC	Glycerophospholipids,GP	2.24668e+08	3.56202e+08	0.6307	-0.665	0.1857	0.5792
PC(38:2)	M+H	PC	Glycerophospholipids,GP	1.12387e+08	9.00737e+07	1.2477	0.319	0.187	0.5792
PC(40:8)	M+H	PC	Glycerophospholipids,GP	2.65966e+06	7.67062e+06	0.3467	-1.528	0.1874	0.5792
SM(d35:1)	M+H	SM	Sphingolipids,SP	1.38986e+07	2.10265e+07	0.661	-0.597	0.1934	0.5792
PC(42:4e)	M+H	PC	Glycerophospholipids,GP	1.41574e+07	3.32444e+07	0.4259	-1.232	0.1941	0.5792
LPC(17:0)	M+H	LPC	Glycerophospholipids,GP	2.75626e+06	1.38386e+06	1.9917	0.994	0.1955	0.5792
PE(36:1)	M+Na	PE	Glycerophospholipids,GP	2.94601e+06	8.8656e+06	0.3323	-1.589	0.1975	0.5792
Hex1Cer(t20:0_20:4)(rep)	M+HCOO	Hex1Cer		7.76031e+06	4.47041e+06	1.7359	0.796	0.1977	0.5792
ChE(22:6)	M+NH4	ChE	SterolLipids,ST	7.02326e+07	4.4741e+07	1.5698	0.651	0.1979	0.5792
PE(16:0p_22:6)	M+H	PE	Glycerophospholipids,GP	2.42576e+07	4.65016e+07	0.5217	-0.939	0.1987	0.5792
SM(d32:0)	M+H	SM	Sphingolipids,SP	5.71862e+06	1.01806e+07	0.5617	-0.832	0.2091	0.5837
PE(16:0p_18:1)	M+H	PE	Glycerophospholipids,GP	2.672e+07	6.73535e+07	0.3967	-1.334	0.2101	0.5837
SM(d44:2)(rep)	M+HCOO	SM	Sphingolipids,SP	1.75565e+06	2.323e+06	0.7558	-0.404	0.2106	0.5837
PC(35:1)	M+H	PC	Glycerophospholipids,GP	8.52618e+07	5.28262e+07	1.614	0.691	0.2162	0.5837
LPC(18:0)	M+HCOO	LPC	Glycerophospholipids,GP	1.95797e+06	564421	3.469	1.795	0.2167	0.5837
PE(16:1e_22:6)	M-H	PE	Glycerophospholipids,GP	7.819e+06	2.13384e+07	0.3664	-1.448	0.2183	0.5837
MLCL(50:4)	M-2H	MLCL		1.34945e+06	792423	1.7029	0.768	0.2197	0.5837
PC(32:2)(rep)	M+H	PC	Glycerophospholipids,GP	2.66572e+07	9.79972e+06	2.7202	1.444	0.2213	0.5837
Hex1Cer(d18:1_24:0)	M+H	Hex1Cer		6.99378e+06	4.58455e+06	1.5255	0.609	0.2214	0.5837
Hex2Cer(d42:1)	M+HCOO	Hex2Cer		7.77557e+06	1.35622e+07	0.5733	-0.803	0.2237	0.5837
PC(30:0)(rep)	M+H	PC	Glycerophospholipids,GP	6.29397e+08	3.58724e+08	1.7545	0.811	0.2265	0.5837
PC(44:6e)	M+H	PC	Glycerophospholipids,GP	4.06406e+07	3.10801e+07	1.3076	0.387	0.2267	0.5837
PE(18:0p_18:1)	M+H	PE	Glycerophospholipids,GP	1.32635e+07	3.76819e+07	0.352	-1.506	0.2272	0.5837
PC(18:0_20:4)	M+HCOO	PC	Glycerophospholipids,GP	1.46672e+08	7.70601e+07	1.9033	0.929	0.2277	0.5837
PC(34:2e)	M+H	PC	Glycerophospholipids,GP	6.74564e+07	1.64287e+08	0.4106	-1.284	0.2287	0.5837
PE(16:0p_22:4)	M+H	PE	Glycerophospholipids,GP	5.18741e+07	1.26582e+08	0.4098	-1.287	0.23	0.5837
SM(d38:1)(rep)	M+HCOO	SM	Sphingolipids,SP	3.47985e+07	2.28648e+07	1.5219	0.606	0.2343	0.5837
PE(16:1e_18:2)	M-H	PE	Glycerophospholipids,GP	2.198e+06	8.70537e+06	0.2525	-1.986	0.237	0.5837
SM(d39:1)	M+H	SM	Sphingolipids,SP	3.19105e+07	2.04319e+07	1.5618	0.643	0.2383	0.5837
MLCL(50:2)	M-2H	MLCL		1.20367e+07	4.11327e+06	2.9263	1.549	0.2397	0.5837
LPC(20:5)	M+H	LPC	Glycerophospholipids,GP	91792.1	1.47619e+06	0.0622	-4.007	0.2405	0.5837
PC(30:0e)	M+H	PC	Glycerophospholipids,GP	1.83008e+07	3.39974e+07	0.5383	-0.894	0.2417	0.5837
Cer(d18:1_24:2)	M+HCOO	Cer	Sphingolipids,SP	2.33176e+06	3.9085e+06	0.5966	-0.745	0.2428	0.5837
PC(28:0)	M+H	PC	Glycerophospholipids,GP	3.02172e+07	1.16705e+07	2.5892	1.373	0.2431	0.5837
PC(16:0e_16:0)	M+HCOO	PC	Glycerophospholipids,GP	1.39026e+07	2.27559e+07	0.6109	-0.711	0.2432	0.5837
SM(d35:2)	M+H	SM	Sphingolipids,SP	1.0349e+06	2.29542e+06	0.4509	-1.149	0.2443	0.5837
PE(34:2e)	M-H	PE	Glycerophospholipids,GP	1.46229e+07	3.61957e+07	0.404	-1.308	0.2461	0.5839
LPC(18:0)(rep)	M+H	LPC	Glycerophospholipids,GP	1.70081e+07	5.10438e+06	3.3321	1.736	0.2487	0.5861
SM(d43:2)	M+H	SM	Sphingolipids,SP	3.93923e+06	7.44707e+06	0.529	-0.919	0.257	0.596
PE(18:0_18:1)	M-H	PE	Glycerophospholipids,GP	1.30786e+07	3.61002e+07	0.3623	-1.465	0.2575	0.596
PC(16:0_22:6)	M+HCOO	PC	Glycerophospholipids,GP	3.28451e+07	2.01174e+07	1.6327	0.707	0.2605	0.596
Hex2Cer(d42:2)	M+HCOO	Hex2Cer		1.44005e+07	3.13939e+07	0.4587	-1.124	0.2612	0.596
PC(30:1e)	M+H	PC	Glycerophospholipids,GP	1.66043e+07	1.1195e+07	1.4832	0.569	0.2653	0.596
PC(20:1e_20:4)	M+HCOO	PC	Glycerophospholipids,GP	2.89756e+06	1.92197e+06	1.5076	0.592	0.266	0.596
SM(d39:1)(rep)	M+HCOO	SM	Sphingolipids,SP	6.84372e+06	4.0522e+06	1.6889	0.756	0.2668	0.596
LPC(20:3)(rep)	M+H	LPC	Glycerophospholipids,GP	722894	3.91811e+06	0.1845	-2.438	0.2673	0.596
MePC(43:2e)	M+Na	MePC		1.83025e+06	2.43298e+06	0.7523	-0.411	0.2696	0.596
PE(35:2)	M-H	PE	Glycerophospholipids,GP	848307	521527	1.6266	0.702	0.2726	0.596
PE(38:2e)	M-H	PE	Glycerophospholipids,GP	1.00367e+06	2.58764e+06	0.3879	-1.366	0.2773	0.596
PC(32:0)	M+Na	PC	Glycerophospholipids,GP	8.88953e+07	7.20893e+07	1.2331	0.302	0.2779	0.596
SM(d42:2)	M+H	SM	Sphingolipids,SP	7.14703e+08	8.73317e+08	0.8184	-0.289	0.2786	0.596
LPC(18:1)	M+HCOO	LPC	Glycerophospholipids,GP	1.27661e+06	778499	1.6398	0.714	0.2799	0.596
SM(d44:1)(rep)	M+HCOO	SM	Sphingolipids,SP	551276	909449	0.6062	-0.722	0.2831	0.596
PC(36:0e)	M+H	PC	Glycerophospholipids,GP	5.21186e+06	9.9967e+06	0.5214	-0.94	0.2836	0.596
PC(32:1e)	M+H	PC	Glycerophospholipids,GP	2.29241e+07	2.56006e+07	0.8955	-0.159	0.2839	0.596
SM(d44:1)	M+H	SM	Sphingolipids,SP	2.26252e+06	4.53953e+06	0.4984	-1.005	0.2842	0.596
PE(18:1e_22:5)	M-H	PE	Glycerophospholipids,GP	4.68365e+06	9.02805e+06	0.5188	-0.947	0.2943	0.6136
PE(18:0p_18:2)	M+H	PE	Glycerophospholipids,GP	1.43335e+07	3.70286e+07	0.3871	-1.369	0.2962	0.6138
PC(42:5e)	M+H	PC	Glycerophospholipids,GP	3.56561e+07	2.48232e+07	1.4364	0.522	0.3004	0.6157
PS(38:7e)	M-H	PS	Glycerophospholipids,GP	1.91824e+06	6.30523e+06	0.3042	-1.717	0.3007	0.6157
ChE(20:5)	M+NH4	ChE	SterolLipids,ST	1.47946e+07	8.74774e+06	1.6912	0.758	0.3028	0.6163
SM(d42:0)	M+HCOO	SM	Sphingolipids,SP	2.94731e+06	4.29874e+06	0.6856	-0.545	0.3174	0.6422
Hex1Cer(t17:1_20:4)	M-H	Hex1Cer		6.61363e+06	1.43511e+07	0.4608	-1.118	0.3226	0.6452
PC(36:3e)	M+H	PC	Glycerophospholipids,GP	3.5605e+07	7.83881e+07	0.4542	-1.139	0.3283	0.6452
PC(40:5e)	M+H	PC	Glycerophospholipids,GP	3.07181e+07	2.28557e+07	1.344	0.427	0.3311	0.6452
LPC(22:5)	M+H	LPC	Glycerophospholipids,GP	314503	668695	0.4703	-1.088	0.3311	0.6452
SM(d40:2)(rep)	M+HCOO	SM	Sphingolipids,SP	1.49056e+07	1.02983e+07	1.4474	0.533	0.3312	0.6452
SM(d36:1)	M+H	SM	Sphingolipids,SP	6.10288e+08	4.28089e+08	1.4256	0.512	0.3332	0.6452
ChE(20:4)	M+NH4	ChE	SterolLipids,ST	4.07031e+08	2.41049e+08	1.6886	0.756	0.3344	0.6452
PC(34:2)	M+Na	PC	Glycerophospholipids,GP	8.59723e+07	1.95447e+08	0.4399	-1.185	0.3352	0.6452
SM(d40:1)(rep)	M+HCOO	SM	Sphingolipids,SP	6.13477e+07	4.86981e+07	1.2598	0.333	0.3357	0.6452
LPC(20:3)	M+HCOO	LPC	Glycerophospholipids,GP	154899	416126	0.3722	-1.426	0.341	0.6516
PC(18:0_20:3)	M+HCOO	PC	Glycerophospholipids,GP	4.40512e+07	2.83598e+07	1.5533	0.635	0.3438	0.6528
MePC(43:3e)	M+Na	MePC		2.81126e+06	4.14825e+06	0.6777	-0.561	0.3454	0.6528
ChE(16:0)	M+NH4	ChE	SterolLipids,ST	2.76657e+07	1.55832e+07	1.7754	0.828	0.3481	0.6544
PC(38:2e)	M+H	PC	Glycerophospholipids,GP	8.99031e+06	2.05188e+07	0.4381	-1.191	0.3511	0.6554
SM(d40:4)	M+H	SM	Sphingolipids,SP	828409	3.12704e+06	0.2649	-1.916	0.3542	0.6554
Hex1Cer(t17:0_20:4)	M-H	Hex1Cer		2.93167e+07	6.01187e+07	0.4876	-1.036	0.3553	0.6554
PC(16:0_16:1)	M+HCOO	PC	Glycerophospholipids,GP	4.42046e+07	3.21083e+07	1.3767	0.461	0.3576	0.6554
PC(40:6)(rep)	M+H	PC	Glycerophospholipids,GP	3.52366e+08	2.54162e+08	1.3864	0.471	0.3582	0.6554
PE(36:1)(rep)	M+H	PE	Glycerophospholipids,GP	3.3917e+07	7.38537e+07	0.4592	-1.123	0.362	0.6589
MePC(34:5e)	M+Na	MePC		7.6877e+06	1.51364e+07	0.5079	-0.977	0.3737	0.6704
PC(40:7)	M+H	PC	Glycerophospholipids,GP	6.83032e+07	6.31262e+07	1.082	0.114	0.3739	0.6704
PC(38:6)	M+H	PC	Glycerophospholipids,GP	2.04846e+07	2.53295e+07	0.8087	-0.306	0.3742	0.6704
PE(20:1e_20:4)	M-H	PE	Glycerophospholipids,GP	5.73022e+06	1.1771e+07	0.4868	-1.039	0.3769	0.6716
PE(18:1e_20:4)	M-H	PE	Glycerophospholipids,GP	3.05513e+07	6.25126e+07	0.4887	-1.033	0.3789	0.6716
PE(40:6)	M+H	PE	Glycerophospholipids,GP	1.05226e+07	1.37631e+07	0.7646	-0.387	0.3858	0.6716
PS(38:3)	M-H	PS	Glycerophospholipids,GP	1.85033e+06	4.64587e+06	0.3983	-1.328	0.3878	0.6716
LPC(20:3)(rep)(rep)	M+H	LPC	Glycerophospholipids,GP	3.46472e+06	1.39267e+06	2.4878	1.315	0.3879	0.6716
ChE(20:3)	M+NH4	ChE	SterolLipids,ST	5.62603e+07	3.59322e+07	1.5657	0.647	0.388	0.6716
dMePE(34:2e)	M-H	dMePE	Glycerophospholipids,GP	8.3802e+06	2.03028e+07	0.4128	-1.277	0.3885	0.6716
PE(38:6)	M+H	PE	Glycerophospholipids,GP	6.49051e+06	1.12422e+07	0.5773	-0.793	0.3926	0.6741
PC(40:3e)	M+H	PC	Glycerophospholipids,GP	2.11667e+07	4.16474e+07	0.5082	-0.976	0.3952	0.6741
PC(44:4e)	M+H	PC	Glycerophospholipids,GP	7.75732e+06	5.86892e+06	1.3218	0.402	0.3959	0.6741
PE(18:0_20:3)	M-H	PE	Glycerophospholipids,GP	1.77273e+06	2.79639e+06	0.6339	-0.658	0.3992	0.6764
MePC(36:7e)	M+Na	MePC		1.55617e+07	2.39727e+07	0.6491	-0.623	0.404	0.6771
PC(16:0e_18:2)	M+HCOO	PC	Glycerophospholipids,GP	5.05552e+06	1.17847e+07	0.429	-1.221	0.4062	0.6771
PC(16:0_20:4)	M+HCOO	PC	Glycerophospholipids,GP	1.72004e+08	1.20197e+08	1.431	0.517	0.4066	0.6771
SM(d42:3)	M+H	SM	Sphingolipids,SP	3.28042e+08	4.63908e+08	0.7071	-0.5	0.4074	0.6771
PC(18:1e_16:0)	M+HCOO	PC	Glycerophospholipids,GP	4.98528e+07	3.86428e+07	1.2901	0.367	0.4141	0.6849
LPC(16:0)	M+HCOO	LPC	Glycerophospholipids,GP	2.48046e+07	1.52077e+07	1.6311	0.706	0.4165	0.6855
MLCL(46:2)	M-2H	MLCL		3.58267e+06	2.34136e+06	1.5302	0.614	0.4208	0.6864
PC(35:4)	M+H	PC	Glycerophospholipids,GP	6.30202e+06	4.77353e+06	1.3202	0.401	0.421	0.6864
PC(35:3)	M+H	PC	Glycerophospholipids,GP	1.03787e+06	2.40153e+06	0.4322	-1.21	0.4255	0.6866
SM(d40:0)(rep)	M+HCOO	SM	Sphingolipids,SP	4.20011e+06	5.93774e+06	0.7074	-0.499	0.4265	0.6866
PE(18:0p_22:4)	M+H	PE	Glycerophospholipids,GP	1.04663e+07	1.82764e+07	0.5727	-0.804	0.4307	0.6866
PC(34:1)	M+Na	PC	Glycerophospholipids,GP	4.01581e+08	3.19338e+08	1.2575	0.331	0.4308	0.6866
PC(38:5)	M+H	PC	Glycerophospholipids,GP	3.91812e+08	3.08779e+08	1.2689	0.344	0.4311	0.6866
ChE(18:2)	M+NH4	ChE	SterolLipids,ST	9.67215e+08	6.26449e+08	1.544	0.627	0.4357	0.69
PC(18:0e_18:1)	M+HCOO	PC	Glycerophospholipids,GP	4.45311e+06	9.66911e+06	0.4606	-1.119	0.4379	0.69
SM(d42:4)(rep)	M+H	SM	Sphingolipids,SP	2.12529e+07	3.77874e+07	0.5624	-0.83	0.4398	0.69
Hex1Cer(d40:1)	M+HCOO	Hex1Cer		1.49608e+06	1.87462e+06	0.7981	-0.325	0.4428	0.69
SM(d42:5)(rep)(rep)	M+H	SM	Sphingolipids,SP	6.35083e+06	1.42649e+07	0.4452	-1.167	0.4433	0.69
LPC(18:1)(rep)	M+H	LPC	Glycerophospholipids,GP	9.60193e+06	7.23449e+06	1.3272	0.408	0.4644	0.7187
dMePE(38:3e)	M-H	dMePE	Glycerophospholipids,GP	944913	1.71628e+06	0.5506	-0.861	0.4659	0.7187
PC(42:3e)	M+H	PC	Glycerophospholipids,GP	2.61785e+07	5.30948e+07	0.4931	-1.02	0.4765	0.7283
PE(18:1e_20:3)	M-H	PE	Glycerophospholipids,GP	2.09541e+06	4.29866e+06	0.4875	-1.037	0.4777	0.7283
SM(d42:1)(rep)	M+HCOO	SM	Sphingolipids,SP	1.87047e+07	2.39875e+07	0.7798	-0.359	0.4785	0.7283
SM(d40:0)	M+H	SM	Sphingolipids,SP	2.44926e+07	3.34709e+07	0.7318	-0.451	0.4865	0.7372
ChE(18:1)	M+NH4	ChE	SterolLipids,ST	3.3896e+08	2.35717e+08	1.438	0.524	0.4896	0.7387
ChE(18:3)	M+NH4	ChE	SterolLipids,ST	2.91931e+07	2.24282e+07	1.3016	0.38	0.4931	0.7407
SM(d42:6)	M+H	SM	Sphingolipids,SP	303498	1.93259e+06	0.157	-2.671	0.5024	0.7446
PC(16:0_18:2)	M+HCOO	PC	Glycerophospholipids,GP	1.8761e+08	1.62833e+08	1.1522	0.204	0.5032	0.7446
PC(36:1e)	M+H	PC	Glycerophospholipids,GP	5.09049e+07	9.67144e+07	0.5263	-0.926	0.5042	0.7446
PE(36:1e)	M-H	PE	Glycerophospholipids,GP	1.02024e+06	2.38298e+06	0.4281	-1.224	0.5117	0.7446
PC(42:6e)	M+H	PC	Glycerophospholipids,GP	1.78795e+07	1.43162e+07	1.2489	0.321	0.5117	0.7446
OAHFA(36:3)	M-H	OAHFA	FattyAcyls,FA	80161.8	406468	0.1972	-2.342	0.5126	0.7446
LPC(16:0)(rep)	M+H	LPC	Glycerophospholipids,GP	2.17529e+08	1.53945e+08	1.413	0.499	0.513	0.7446
LPC(16:1)(rep)	M+H	LPC	Glycerophospholipids,GP	4.59264e+06	8.7195e+06	0.5267	-0.925	0.5144	0.7446
PC(38:6)(rep)(rep)	M+Na	PC	Glycerophospholipids,GP	3.58334e+07	7.91443e+07	0.4528	-1.143	0.5188	0.7446
PI(18:0_20:4)	M-H	PI		2.49295e+06	2.08191e+06	1.1974	0.26	0.5191	0.7446
PC(32:1)	M+Na	PC	Glycerophospholipids,GP	1.45541e+07	1.6736e+07	0.8696	-0.202	0.5229	0.7446
FA(20:4)	M-H	FA	FattyAcyls,FA	3.69424e+07	9.5889e+07	0.3853	-1.376	0.5257	0.7446
PC(38:5)(rep)	M+H	PC	Glycerophospholipids,GP	2.69704e+07	2.39034e+07	1.1283	0.174	0.5267	0.7446
Hex1Cer(t38:2)	M+HCOO	Hex1Cer		456808	4.3918e+06	0.104	-3.265	0.5274	0.7446
PC(36:3)	M+Na	PC	Glycerophospholipids,GP	1.32688e+06	1.43334e+06	0.9257	-0.111	0.5282	0.7446
SM(d43:4)	M+H	SM	Sphingolipids,SP	3.29578e+06	3.82791e+06	0.861	-0.216	0.5329	0.7483
PC(36:4e)(rep)	M+Na	PC	Glycerophospholipids,GP	6.96305e+06	8.4091e+06	0.828	-0.272	0.5418	0.7503
PC(42:2e)	M+H	PC	Glycerophospholipids,GP	1.45006e+07	2.46546e+07	0.5881	-0.766	0.5428	0.7503
PC(36:5e)(rep)	M+Na	PC	Glycerophospholipids,GP	1.698e+07	1.44647e+07	1.1739	0.231	0.5449	0.7503
PC(38:8e)	M+H	PC	Glycerophospholipids,GP	1.698e+07	1.44647e+07	1.1739	0.231	0.5449	0.7503
PC(37:4)	M+H	PC	Glycerophospholipids,GP	2.81045e+07	2.45535e+07	1.1446	0.195	0.5462	0.7503
FA(22:5)	M-H	FA	FattyAcyls,FA	1.10096e+06	5.71137e+06	0.1928	-2.375	0.5484	0.7503
PC(33:2)	M+H	PC	Glycerophospholipids,GP	7.73585e+06	9.72803e+06	0.7952	-0.331	0.5496	0.7503
PC(36:3)(rep)(rep)	M+H	PC	Glycerophospholipids,GP	4.65503e+07	4.52376e+07	1.029	0.041	0.5525	0.7513
PC(40:2e)	M+H	PC	Glycerophospholipids,GP	1.39756e+07	2.32664e+07	0.6007	-0.735	0.5564	0.7535
SM(d36:0)(rep)	M+HCOO	SM	Sphingolipids,SP	5.2857e+06	8.84636e+06	0.5975	-0.743	0.5638	0.7601
LPC(20:2)	M+HCOO	LPC	Glycerophospholipids,GP	180834	238848	0.7571	-0.401	0.5657	0.7601
PC(40:1e)	M+H	PC	Glycerophospholipids,GP	1.43947e+07	2.1016e+07	0.6849	-0.546	0.5733	0.7604
PC(39:6)	M+H	PC	Glycerophospholipids,GP	5.0544e+06	4.52314e+06	1.1175	0.16	0.5755	0.7604
PC(18:0e_16:0)	M+HCOO	PC	Glycerophospholipids,GP	5.59994e+06	7.78184e+06	0.7196	-0.475	0.5758	0.7604
SM(d40:2)	M+H	SM	Sphingolipids,SP	8.30678e+07	7.10291e+07	1.1695	0.226	0.5764	0.7604
PC(16:0_20:3)	M+HCOO	PC	Glycerophospholipids,GP	1.07505e+07	7.50294e+06	1.4328	0.519	0.5769	0.7604
SM(d42:3)(rep)	M+HCOO	SM	Sphingolipids,SP	5.92245e+07	5.48012e+07	1.0807	0.112	0.5831	0.7656
SM(d38:2)(rep)	M+HCOO	SM	Sphingolipids,SP	6.61044e+06	5.85784e+06	1.1285	0.174	0.5881	0.7693
SM(d42:5)	M+H	SM	Sphingolipids,SP	3.82716e+06	1.08346e+07	0.3532	-1.501	0.5923	0.7693
LPC(20:4)(rep)	M+H	LPC	Glycerophospholipids,GP	1.38205e+07	2.0388e+07	0.6779	-0.561	0.5926	0.7693
SM(d42:1)	M+H	SM	Sphingolipids,SP	3.09583e+08	3.45031e+08	0.8973	-0.156	0.6081	0.7826
SM(d36:2)(rep)	M+HCOO	SM	Sphingolipids,SP	2.02316e+07	1.83512e+07	1.1025	0.141	0.6092	0.7826
SM(d33:1)	M+H	SM	Sphingolipids,SP	3.95935e+07	3.61927e+07	1.094	0.13	0.6097	0.7826
PE(34:1)	M+H	PE	Glycerophospholipids,GP	2.49125e+07	2.00613e+07	1.2418	0.312	0.6132	0.7842
PC(38:3)(rep)	M+H	PC	Glycerophospholipids,GP	4.3165e+08	4.04516e+08	1.0671	0.094	0.6211	0.7856
PC(38:1)	M+H	PC	Glycerophospholipids,GP	1.7784e+07	1.44845e+07	1.2278	0.296	0.6234	0.7856
SM(d36:0)	M+H	SM	Sphingolipids,SP	4.26587e+07	8.18883e+07	0.5209	-0.941	0.6258	0.7856
PC(34:2)(rep)	M+H	PC	Glycerophospholipids,GP	2.40621e+09	3.51009e+09	0.6855	-0.545	0.6263	0.7856
SM(d43:1)	M+H	SM	Sphingolipids,SP	5.47853e+06	8.42802e+06	0.65	-0.621	0.6267	0.7856
PC(38:4)	M+H	PC	Glycerophospholipids,GP	2.04719e+09	1.96744e+09	1.0405	0.057	0.628	0.7856
Cer(d42:0)	M+HCOO	Cer	Sphingolipids,SP	3.32915e+06	2.83317e+06	1.1751	0.233	0.6412	0.7966
ChE(16:1)	M+NH4	ChE	SterolLipids,ST	1.9289e+07	1.91748e+07	1.006	0.009	0.6415	0.7966
SM(d38:1)	M+H	SM	Sphingolipids,SP	1.93529e+08	1.73149e+08	1.1177	0.161	0.6511	0.8029
SM(d38:0)(rep)	M+HCOO	SM	Sphingolipids,SP	1.62298e+06	3.96573e+06	0.4093	-1.289	0.6512	0.8029
LPC(16:1e)	M+H	LPC	Glycerophospholipids,GP	7.68779e+06	7.94325e+06	0.9678	-0.047	0.6583	0.8068
PS(40:7e)	M-H	PS	Glycerophospholipids,GP	7.41284e+06	5.16898e+06	1.4341	0.52	0.6601	0.8068
PG(18:2_18:2)	M-H	PG	Glycerophospholipids,GP	177645	432559	0.4107	-1.284	0.6625	0.8068
PC(32:1)(rep)	M+H	PC	Glycerophospholipids,GP	4.9344e+08	4.66888e+08	1.0569	0.08	0.6638	0.8068
PC(18:1e_18:1)	M+HCOO	PC	Glycerophospholipids,GP	9.55295e+06	9.04298e+06	1.0564	0.079	0.6704	0.8098
SM(d38:3)	M+H	SM	Sphingolipids,SP	1.83268e+06	4.52481e+06	0.405	-1.304	0.6734	0.8098
PC(36:1)	M+Na	PC	Glycerophospholipids,GP	6.78646e+07	7.24209e+07	0.9371	-0.094	0.6764	0.8098
LPC(18:3)	M+H	LPC	Glycerophospholipids,GP	2.66517e+06	5.8251e+06	0.4575	-1.128	0.6816	0.8098
PC(30:0)	M+Na	PC	Glycerophospholipids,GP	2.24911e+07	1.98295e+07	1.1342	0.182	0.6827	0.8098
PC(34:1e)(rep)	M+Na	PC	Glycerophospholipids,GP	2.07999e+07	2.49304e+07	0.8343	-0.261	0.683	0.8098
PC(18:1e_18:2)	M+HCOO	PC	Glycerophospholipids,GP	3.75497e+06	6.18552e+06	0.6071	-0.72	0.6848	0.8098
LdMePE(16:0)	M-H	LdMePE	Glycerophospholipids,GP	670347	382705	1.7516	0.809	0.685	0.8098
PE(36:3e)	M-H	PE	Glycerophospholipids,GP	3.87192e+06	5.56417e+06	0.6959	-0.523	0.6895	0.8123
PC(36:4)	M+H	PC	Glycerophospholipids,GP	1.59208e+07	1.57219e+07	1.0127	0.018	0.696	0.8139
SM(d36:2)	M+H	SM	Sphingolipids,SP	1.62418e+08	1.60592e+08	1.0114	0.016	0.697	0.8139
PC(36:3)(rep)	M+H	PC	Glycerophospholipids,GP	4.00493e+08	4.3646e+08	0.9176	-0.124	0.6988	0.8139
Hex1Cer(m38:3)	M+HCOO	Hex1Cer		6.18805e+06	2.52494e+06	2.4508	1.293	0.7003	0.8139
PC(34:0e)	M+H	PC	Glycerophospholipids,GP	5.57789e+07	6.85001e+07	0.8143	-0.296	0.7045	0.816
SM(d33:1)(rep)	M+HCOO	SM	Sphingolipids,SP	6.2239e+06	5.86366e+06	1.0614	0.086	0.7118	0.8216
PC(36:3e)(rep)	M+H	PC	Glycerophospholipids,GP	1.48558e+07	3.008e+07	0.4939	-1.018	0.7143	0.8218
SM(d40:4)(rep)	M+H	SM	Sphingolipids,SP	1.12013e+07	1.79668e+07	0.6234	-0.682	0.7205	0.8236
PC(35:2)	M+H	PC	Glycerophospholipids,GP	2.93161e+07	3.48871e+07	0.8403	-0.251	0.7207	0.8236
PC(42:10)	M+H	PC	Glycerophospholipids,GP	2.6865e+06	2.95145e+06	0.9102	-0.136	0.7304	0.8306
SM(d38:2)	M+H	SM	Sphingolipids,SP	3.99378e+07	7.61978e+07	0.5241	-0.932	0.7329	0.8306
PC(34:0)	M+Na	PC	Glycerophospholipids,GP	1.53444e+07	1.48056e+07	1.0364	0.052	0.734	0.8306
MLCL(46:4)	M-2H	MLCL		407053	637564	0.6384	-0.647	0.7383	0.8328
PC(34:1e)	M+H	PC	Glycerophospholipids,GP	4.64026e+08	4.55132e+08	1.0195	0.028	0.7431	0.8335
PC(38:1e)	M+H	PC	Glycerophospholipids,GP	1.01206e+07	1.84675e+07	0.548	-0.868	0.7438	0.8335
PE(18:0_22:5)	M-H	PE	Glycerophospholipids,GP	1.33597e+06	1.61982e+06	0.8248	-0.278	0.7476	0.835
PE(18:2e_22:6)	M-H	PE	Glycerophospholipids,GP	4.1377e+06	5.98049e+06	0.6919	-0.531	0.7585	0.8398
MLCL(54:10)	M-2H	MLCL		1.24905e+06	1.64633e+06	0.7587	-0.398	0.7603	0.8398
Cer(d41:1)	M+HCOO	Cer	Sphingolipids,SP	2.03142e+06	1.76168e+06	1.1531	0.206	0.7608	0.8398
LPC(16:1)	M+HCOO	LPC	Glycerophospholipids,GP	464998	733173	0.6342	-0.657	0.7616	0.8398
LPC(20:4)	M+HCOO	LPC	Glycerophospholipids,GP	1.25247e+06	1.64254e+06	0.7625	-0.391	0.7643	0.84
SM(d38:5)	M+H	SM	Sphingolipids,SP	4.96043e+06	9.65298e+06	0.5139	-0.961	0.7678	0.8412
PC(36:4)(rep)	M+H	PC	Glycerophospholipids,GP	2.28821e+09	2.75705e+09	0.8299	-0.269	0.7823	0.8538
PC(18:2_18:2)	M+HCOO	PC	Glycerophospholipids,GP	2.59391e+06	3.13616e+06	0.8271	-0.274	0.7843	0.8538
PC(36:2e)	M+H	PC	Glycerophospholipids,GP	9.23216e+07	9.8426e+07	0.938	-0.092	0.7897	0.8566
LPC(14:0)	M+H	LPC	Glycerophospholipids,GP	3.65339e+06	2.86568e+06	1.2749	0.35	0.7919	0.8566
PC(40:6)	M+Na	PC	Glycerophospholipids,GP	1.25533e+07	1.52717e+07	0.822	-0.283	0.7984	0.861
PC(38:6e)(rep)	M+H	PC	Glycerophospholipids,GP	1.54863e+07	1.59995e+07	0.9679	-0.047	0.8017	0.8618
Cer(d38:1)	M+HCOO	Cer	Sphingolipids,SP	1.47415e+06	1.39901e+06	1.0537	0.075	0.8263	0.8832
PE(18:0_22:4)	M-H	PE	Glycerophospholipids,GP	2.20392e+06	2.96044e+06	0.7445	-0.426	0.8269	0.8832
PS(39:3)	M-H	PS	Glycerophospholipids,GP	3.0391e+06	3.00432e+06	1.0116	0.017	0.8293	0.8832
MePC(34:4e)	M+Na	MePC		4.18107e+07	5.20948e+07	0.8026	-0.317	0.8521	0.9033
PC(16:1e_18:2)	M+HCOO	PC	Glycerophospholipids,GP	5.18587e+06	5.11003e+06	1.0148	0.021	0.8558	0.9033
PE(18:1e_22:6)	M-H	PE	Glycerophospholipids,GP	2.15765e+07	2.34681e+07	0.9194	-0.121	0.8584	0.9033
PC(38:6)(rep)	M+H	PC	Glycerophospholipids,GP	7.90309e+08	1.13428e+09	0.6967	-0.521	0.8586	0.9033
PC(37:3)	M+H	PC	Glycerophospholipids,GP	6.76558e+06	8.09337e+06	0.8359	-0.259	0.8666	0.9086
SM(d34:1)	M+H	SM	Sphingolipids,SP	2.5321e+09	2.54253e+09	0.9959	-0.006	0.8715	0.9086
PS(38:4e)	M-H	PS	Glycerophospholipids,GP	1.46943e+06	2.1319e+06	0.6893	-0.537	0.8735	0.9086
PE(18:0p_22:6)	M+H	PE	Glycerophospholipids,GP	4.20906e+07	5.29862e+07	0.7944	-0.332	0.8742	0.9086
SM(d41:2)	M+H	SM	Sphingolipids,SP	2.90793e+07	2.89539e+07	1.0043	0.006	0.8776	0.9093
SM(d40:1)	M+H	SM	Sphingolipids,SP	3.39915e+08	3.75515e+08	0.9052	-0.144	0.8924	0.9219
PE(18:0_22:6)	M-H	PE	Glycerophospholipids,GP	3.84459e+06	4.18005e+06	0.9197	-0.121	0.9019	0.9289
SM(d40:3)	M+H	SM	Sphingolipids,SP	1.50296e+07	3.01912e+07	0.4978	-1.006	0.9093	0.9322
SM(d37:1)	M+H	SM	Sphingolipids,SP	8.41329e+06	9.20103e+06	0.9144	-0.129	0.9105	0.9322
SM(t34:1)	M+H	SM	Sphingolipids,SP	5.89057e+06	5.93976e+06	0.9917	-0.012	0.9192	0.9383
Cer(d40:0)	M+HCOO	Cer	Sphingolipids,SP	2.04471e+06	1.97752e+06	1.034	0.048	0.9351	0.9506
Hex1Cer(d38:6)	M+HCOO	Hex1Cer		3.86468e+06	4.28806e+06	0.9013	-0.15	0.938	0.9506
SM(d38:4)	M+H	SM	Sphingolipids,SP	2.26133e+07	2.97682e+07	0.7596	-0.397	0.9396	0.9506
PC(34:3e)	M+H	PC	Glycerophospholipids,GP	6.79321e+07	6.91657e+07	0.9822	-0.026	0.9561	0.9645
SM(d38:0)	M+H	SM	Sphingolipids,SP	1.56846e+07	2.11708e+07	0.7409	-0.433	0.9651	0.9708
PC(38:3)	M+Na	PC	Glycerophospholipids,GP	1.78227e+07	2.75453e+07	0.647	-0.628	0.9816	0.9845
PS(39:2)	M-H	PS	Glycerophospholipids,GP	3.42617e+07	3.32324e+07	1.031	0.044	0.9957	0.9957

## Sheet: VM_A_vs_PM_A
Metabolite	Adduct	Sub Class	Category	VM_A_mean	PM_A_mean	FC	log2FC	P_Welch_log10	FDR_BH
PC(36:3)	M+Na	PC	Glycerophospholipids,GP	342148	1.43334e+06	0.2387	-2.067	0.0003824	0.122
MePC(33:2)	M+NH4	MePC		4.06958e+08	1.48477e+07	27.4089	4.777	0.0007216	0.122
LPC(18:0e)	M+H	LPC	Glycerophospholipids,GP	601462	7.64448e+06	0.0787	-3.668	0.001265	0.122
MePC(43:3e)	M+Na	MePC		577766	4.14825e+06	0.1393	-2.844	0.001479	0.122
TG(52:4)	M+Na	TG	Glycerolipids,GL	5.47507e+08	6.59178e+07	8.3059	3.054	0.001773	0.122
SM(d36:4)	M+H	SM	Sphingolipids,SP	9.21914e+07	2.25453e+08	0.4089	-1.29	0.002821	0.1322
SPH(t16:0)	M+H	SPH		4.3417e+10	2.00584e+08	216.452	7.758	0.002827	0.1322
PC(38:6e)(rep)	M+H	PC	Glycerophospholipids,GP	2.40641e+06	1.59995e+07	0.1504	-2.733	0.003074	0.1322
PC(18:0_18:1)	M+HCOO	PC	Glycerophospholipids,GP	2.65034e+08	7.40857e+07	3.5774	1.839	0.003612	0.1381
SM(d36:1)(rep)	M+HCOO	SM	Sphingolipids,SP	2.4502e+08	5.12595e+07	4.78	2.257	0.004685	0.1445
AcCa(12:3)	M+H	AcCa		3.34319e+08	1.14394e+07	29.2251	4.869	0.004742	0.1445
LPC(15:0)	M+H	LPC	Glycerophospholipids,GP	7.89633e+07	1.69718e+06	46.5262	5.54	0.00504	0.1445
PE(16:0_20:4)(rep)	M+H	PE	Glycerophospholipids,GP	540244	9.02555e+06	0.0599	-4.062	0.006766	0.179
SPH(d16:1)	M+H	SPH		3.8367e+09	1.63837e+08	23.4178	4.55	0.007916	0.1891
PC(17:0_18:1)	M+HCOO	PC	Glycerophospholipids,GP	1.6833e+07	4.28535e+06	3.928	1.974	0.008246	0.1891
PC(16:0_16:0)	M+HCOO	PC	Glycerophospholipids,GP	3.39946e+08	9.34595e+07	3.6374	1.863	0.009524	0.2004
Hex1Cer(d18:1_24:0)	M+H	Hex1Cer		1.51115e+07	4.58455e+06	3.2962	1.721	0.01048	0.2004
SPH(t20:0)	M+H	SPH		7.56182e+08	5.08277e+06	148.774	7.217	0.01048	0.2004
Hex1Cer(d18:1_16:0)	M+H	Hex1Cer		558330	7.6398e+06	0.0731	-3.774	0.01125	0.2037
PC(35:1)	M+H	PC	Glycerophospholipids,GP	1.88274e+08	5.28262e+07	3.564	1.834	0.01253	0.2037
dMePE(52:5)	M-H	dMePE	Glycerophospholipids,GP	7.31259e+06	1.16504e+06	6.2767	2.65	0.01265	0.2037
PC(17:1_16:0)	M+HCOO	PC	Glycerophospholipids,GP	1.05902e+07	3.36467e+06	3.1475	1.654	0.01308	0.2037
PC(16:0_18:2)	M+HCOO	PC	Glycerophospholipids,GP	5.23993e+08	1.62833e+08	3.218	1.686	0.01362	0.2037
PS(35:1)	M-H	PS	Glycerophospholipids,GP	5.0583e+07	1.48811e+06	33.9915	5.087	0.01422	0.2039
PC(15:0_16:0)	M+HCOO	PC	Glycerophospholipids,GP	5.7429e+06	1.3902e+06	4.131	2.046	0.01584	0.2101
SPH(t18:0)	M+H	SPH		1.48331e+09	7.52399e+06	197.143	7.623	0.01734	0.2101
PC(18:0_22:4)	M+HCOO	PC	Glycerophospholipids,GP	1.56668e+07	5.3905e+06	2.9064	1.539	0.01752	0.2101
PE(16:0_18:2)	M-H	PE	Glycerophospholipids,GP	289667	2.98516e+06	0.097	-3.365	0.01781	0.2101
LPC(20:2e)	M+H	LPC	Glycerophospholipids,GP	282303	2.13907e+06	0.132	-2.922	0.018	0.2101
LPC(16:0e)	M+H	LPC	Glycerophospholipids,GP	3.18641e+06	3.0949e+07	0.103	-3.28	0.01833	0.2101
PC(32:0)(rep)	M+H	PC	Glycerophospholipids,GP	3.67158e+09	1.27769e+09	2.8736	1.523	0.01906	0.2101
PC(36:1)(rep)	M+H	PC	Glycerophospholipids,GP	2.05216e+09	8.94452e+08	2.2943	1.198	0.01954	0.2101
PC(16:0_18:1)	M+HCOO	PC	Glycerophospholipids,GP	1.41918e+09	3.04254e+08	4.6645	2.222	0.02062	0.2149
Hex2Cer(d32:1)	M+HCOO	Hex2Cer		320935	1.36577e+06	0.235	-2.089	0.02963	0.288
PC(18:0_22:6)	M+HCOO	PC	Glycerophospholipids,GP	5.82058e+07	1.64894e+07	3.5299	1.82	0.03064	0.288
PC(31:0)	M+H	PC	Glycerophospholipids,GP	8.56382e+07	3.0747e+07	2.7853	1.478	0.0313	0.288
Cer(d38:1)	M+HCOO	Cer	Sphingolipids,SP	4.71062e+06	1.39901e+06	3.3671	1.752	0.03146	0.288
PC(34:1)(rep)	M+H	PC	Glycerophospholipids,GP	1.50573e+10	5.20921e+09	2.8905	1.531	0.03261	0.288
PC(40:4)	M+H	PC	Glycerophospholipids,GP	1.37992e+08	5.95284e+07	2.3181	1.213	0.03265	0.288
PC(33:1)	M+H	PC	Glycerophospholipids,GP	3.06899e+08	4.92228e+07	6.2349	2.64	0.03658	0.3146
SM(d35:2)	M+H	SM	Sphingolipids,SP	395121	2.29542e+06	0.1721	-2.538	0.03812	0.3176
SM(d36:1)	M+H	SM	Sphingolipids,SP	1.43054e+09	4.28089e+08	3.3417	1.741	0.03907	0.3176
PC(18:0_16:0)	M+HCOO	PC	Glycerophospholipids,GP	6.9504e+07	1.78876e+07	3.8856	1.958	0.0397	0.3176
PC(34:2e)(rep)(rep)	M+H	PC	Glycerophospholipids,GP	4.23589e+08	1.61117e+08	2.6291	1.395	0.04215	0.3295
Hex2Cer(d34:1)	M+HCOO	Hex2Cer		6.34679e+06	4.16039e+07	0.1526	-2.713	0.04425	0.3383
LPC(20:3)(rep)(rep)	M+H	LPC	Glycerophospholipids,GP	188572	1.39267e+06	0.1354	-2.885	0.04695	0.3495
PC(36:3)(rep)	M+H	PC	Glycerophospholipids,GP	2.43085e+08	4.3646e+08	0.5569	-0.844	0.04775	0.3495
SM(d44:3)	M+H	SM	Sphingolipids,SP	5.88032e+06	1.71637e+07	0.3426	-1.545	0.05678	0.3948
PE(16:0_20:4)	M-H	PE	Glycerophospholipids,GP	434144	3.63683e+06	0.1194	-3.066	0.05688	0.3948
LPC(18:2)(rep)	M+H	LPC	Glycerophospholipids,GP	7.44497e+06	2.64501e+07	0.2815	-1.829	0.05738	0.3948
SM(d42:1)	M+H	SM	Sphingolipids,SP	2.10649e+08	3.45031e+08	0.6105	-0.712	0.0608	0.4046
PC(38:5e)	M+H	PC	Glycerophospholipids,GP	2.67698e+08	1.56599e+08	1.7094	0.774	0.06159	0.4046
PC(16:0e_20:4)	M+HCOO	PC	Glycerophospholipids,GP	3.33705e+07	1.87445e+07	1.7803	0.832	0.06244	0.4046
PC(16:1e_18:1)	M+HCOO	PC	Glycerophospholipids,GP	4.3851e+07	1.47173e+07	2.9796	1.575	0.06466	0.4046
Hex1Cer(t36:1)	M+HCOO	Hex1Cer		3.6056e+07	1.24075e+07	2.906	1.539	0.06469	0.4046
SM(d34:1)(rep)	M+HCOO	SM	Sphingolipids,SP	2.26664e+08	1.06511e+08	2.1281	1.09	0.06604	0.4057
SM(d34:0)	M+H	SM	Sphingolipids,SP	1.09052e+08	2.37933e+08	0.4583	-1.126	0.06727	0.406
Co(Q10)	M+NH4	Co	PrenolLipids,PR	1.16865e+07	5.14511e+06	2.2714	1.184	0.07222	0.4283
SM(d44:5)	M+H	SM	Sphingolipids,SP	4.91198e+07	1.14952e+08	0.4273	-1.227	0.07381	0.4303
Hex2Cer(d18:1_16:0)	M+H	Hex2Cer		1.57884e+07	2.6536e+08	0.0595	-4.071	0.07646	0.4338
PE(18:0_20:4)(rep)	M+H	PE	Glycerophospholipids,GP	4.28336e+06	4.73577e+07	0.0904	-3.467	0.07793	0.4338
Hex1Cer(d34:1)	M+HCOO	Hex1Cer		1.4824e+06	4.71896e+06	0.3141	-1.671	0.08033	0.4338
PC(35:3)	M+H	PC	Glycerophospholipids,GP	327224	2.40153e+06	0.1363	-2.876	0.08062	0.4338
PC(16:0_14:0)	M+HCOO	PC	Glycerophospholipids,GP	4.81395e+07	1.64223e+07	2.9313	1.552	0.08071	0.4338
SM(d40:0)	M+H	SM	Sphingolipids,SP	1.18944e+07	3.34709e+07	0.3554	-1.493	0.08636	0.457
LPC(16:1e)	M+H	LPC	Glycerophospholipids,GP	1.32327e+06	7.94325e+06	0.1666	-2.586	0.09622	0.4993
SM(d42:1)(rep)	M+HCOO	SM	Sphingolipids,SP	5.65651e+06	2.39875e+07	0.2358	-2.084	0.09725	0.4993
SM(d44:6)	M+H	SM	Sphingolipids,SP	1.76039e+07	4.93801e+07	0.3565	-1.488	0.1033	0.5079
SM(d38:1)(rep)	M+HCOO	SM	Sphingolipids,SP	4.61024e+07	2.28648e+07	2.0163	1.012	0.1036	0.5079
PC(32:1)(rep)(rep)	M+H	PC	Glycerophospholipids,GP	5.54496e+07	1.62001e+07	3.4228	1.775	0.1077	0.5079
PC(38:4e)	M+H	PC	Glycerophospholipids,GP	7.5878e+07	5.8851e+07	1.2893	0.367	0.1124	0.5079
PS(39:2)	M-H	PS	Glycerophospholipids,GP	1.99521e+07	3.32324e+07	0.6004	-0.736	0.1165	0.5079
PC(36:4e)	M+H	PC	Glycerophospholipids,GP	4.43498e+08	2.65447e+08	1.6708	0.741	0.1175	0.5079
Hex1Cer(t20:1_20:4)	M+HCOO	Hex1Cer		1.24726e+07	2.53845e+06	4.9135	2.297	0.1178	0.5079
PC(38:1)	M+H	PC	Glycerophospholipids,GP	2.64831e+07	1.44845e+07	1.8284	0.871	0.1185	0.5079
PC(36:2)(rep)	M+H	PC	Glycerophospholipids,GP	8.08266e+08	6.05837e+08	1.3341	0.416	0.1205	0.5079
SM(t34:1)	M+H	SM	Sphingolipids,SP	1.66693e+06	5.93976e+06	0.2806	-1.833	0.1209	0.5079
AcCa(16:0)	M+H	AcCa		4.15847e+06	7.90316e+06	0.5262	-0.926	0.1217	0.5079
PE(16:0p_18:2)	M+H	PE	Glycerophospholipids,GP	3.86994e+06	2.07671e+07	0.1863	-2.424	0.1298	0.5079
PC(34:0)	M+Na	PC	Glycerophospholipids,GP	2.28496e+07	1.48056e+07	1.5433	0.626	0.1299	0.5079
Hex1Cer(t20:0_20:4)	M+HCOO	Hex1Cer		1.83108e+07	1.20634e+07	1.5179	0.602	0.1317	0.5079
PC(16:0_20:3)	M+HCOO	PC	Glycerophospholipids,GP	4.12481e+06	7.50294e+06	0.5498	-0.863	0.1326	0.5079
PS(39:1)	M-H	PS	Glycerophospholipids,GP	6.3999e+07	3.5783e+07	1.7885	0.839	0.1358	0.5079
PC(18:0_18:2)	M+HCOO	PC	Glycerophospholipids,GP	6.3999e+07	3.5783e+07	1.7885	0.839	0.1358	0.5079
LPC(22:6)	M+HCOO	LPC	Glycerophospholipids,GP	130574	394311	0.3311	-1.594	0.1368	0.5079
PE(16:1e_20:4)	M-H	PE	Glycerophospholipids,GP	1.53044e+07	5.1113e+07	0.2994	-1.74	0.1378	0.5079
PS(38:7e)	M-H	PS	Glycerophospholipids,GP	1.46296e+06	6.30523e+06	0.232	-2.108	0.1387	0.5079
Hex1Cer(d38:6)	M+HCOO	Hex1Cer		1.11499e+07	4.28806e+06	2.6002	1.379	0.139	0.5079
PE(40:6)	M+H	PE	Glycerophospholipids,GP	5.41202e+07	1.37631e+07	3.9323	1.975	0.141	0.5079
PI(18:0_20:4)	M-H	PI		3.72417e+06	2.08191e+06	1.7888	0.839	0.1415	0.5079
PC(36:0e)	M+H	PC	Glycerophospholipids,GP	2.97784e+06	9.9967e+06	0.2979	-1.747	0.1417	0.5079
PC(38:2)	M+H	PC	Glycerophospholipids,GP	1.16319e+08	9.00737e+07	1.2914	0.369	0.1429	0.5079
MLCL(58:14)	M-2H	MLCL		135999	398950	0.3409	-1.553	0.1437	0.5079
PE(18:0_22:6)	M-H	PE	Glycerophospholipids,GP	1.05163e+07	4.18005e+06	2.5158	1.331	0.1471	0.5079
SM(d44:3)(rep)	M+HCOO	SM	Sphingolipids,SP	830841	2.44197e+06	0.3402	-1.555	0.1473	0.5079
PC(38:8e)	M+H	PC	Glycerophospholipids,GP	4.37695e+06	1.44647e+07	0.3026	-1.725	0.1474	0.5079
PC(36:5e)(rep)	M+Na	PC	Glycerophospholipids,GP	4.37695e+06	1.44647e+07	0.3026	-1.725	0.1474	0.5079
PE(34:1)	M+H	PE	Glycerophospholipids,GP	7.55997e+06	2.00613e+07	0.3768	-1.408	0.1474	0.5079
PC(32:0)	M+Na	PC	Glycerophospholipids,GP	1.16656e+08	7.20893e+07	1.6182	0.694	0.1475	0.5079
SM(d32:0)	M+H	SM	Sphingolipids,SP	3.62198e+06	1.01806e+07	0.3558	-1.491	0.1477	0.5079
LPC(18:2)	M+HCOO	LPC	Glycerophospholipids,GP	780746	2.08162e+06	0.3751	-1.415	0.1494	0.5088
LPC(22:6)(rep)	M+H	LPC	Glycerophospholipids,GP	2.41511e+06	4.7975e+06	0.5034	-0.99	0.1519	0.5088
PC(44:5e)	M+H	PC	Glycerophospholipids,GP	6.86766e+07	3.73165e+07	1.8404	0.88	0.1523	0.5088
MLCL(50:6)	M-2H	MLCL		797775	2.07679e+06	0.3841	-1.38	0.1607	0.5289
PC(40:7e)	M+H	PC	Glycerophospholipids,GP	3.85631e+07	2.71479e+07	1.4205	0.506	0.1614	0.5289
PC(16:1e_22:6)	M+HCOO	PC	Glycerophospholipids,GP	1.22168e+06	2.3409e+06	0.5219	-0.938	0.1663	0.538
LPC(17:0)	M+H	LPC	Glycerophospholipids,GP	4.59177e+06	1.38386e+06	3.3181	1.73	0.1673	0.538
SM(d44:2)(rep)	M+HCOO	SM	Sphingolipids,SP	1.12924e+06	2.323e+06	0.4861	-1.041	0.1692	0.5388
PE(18:1e_22:5)	M-H	PE	Glycerophospholipids,GP	3.84488e+06	9.02805e+06	0.4259	-1.231	0.1707	0.5388
SM(d38:2)(rep)	M+HCOO	SM	Sphingolipids,SP	1.18465e+07	5.85784e+06	2.0223	1.016	0.1759	0.5449
MePC(36:7e)	M+Na	MePC		1.18063e+07	2.39727e+07	0.4925	-1.022	0.1769	0.5449
PE(16:0p_20:4)	M+H	PE	Glycerophospholipids,GP	1.85479e+07	1.06343e+08	0.1744	-2.519	0.1774	0.5449
SM(d42:4)(rep)	M+H	SM	Sphingolipids,SP	1.34515e+07	3.77874e+07	0.356	-1.49	0.1838	0.5593
SM(d44:1)	M+H	SM	Sphingolipids,SP	1.90259e+06	4.53953e+06	0.4191	-1.255	0.1854	0.5593
PE(18:1e_22:6)	M-H	PE	Glycerophospholipids,GP	5.53907e+07	2.34681e+07	2.3603	1.239	0.1916	0.5697
ChE(16:0)	M+NH4	ChE	SterolLipids,ST	5.63118e+06	1.55832e+07	0.3614	-1.468	0.1921	0.5697
PC(42:6e)	M+H	PC	Glycerophospholipids,GP	2.23801e+07	1.43162e+07	1.5633	0.645	0.1939	0.5702
PC(18:1e_16:0)	M+HCOO	PC	Glycerophospholipids,GP	6.87962e+07	3.86428e+07	1.7803	0.832	0.2002	0.5741
MePC(34:6e)	M+Na	MePC		3.68703e+06	9.32727e+06	0.3953	-1.339	0.2003	0.5741
LPC(16:1)	M+HCOO	LPC	Glycerophospholipids,GP	182763	733173	0.2493	-2.004	0.2018	0.5741
LdMePE(16:0)	M-H	LdMePE	Glycerophospholipids,GP	105994	382705	0.277	-1.852	0.2019	0.5741
Hex2Cer(d42:1)	M+HCOO	Hex2Cer		4.87661e+06	1.35622e+07	0.3596	-1.476	0.209	0.5812
SM(d36:3)	M+H	SM	Sphingolipids,SP	6.46852e+06	1.4616e+07	0.4426	-1.176	0.2102	0.5812
PC(34:3)	M+H	PC	Glycerophospholipids,GP	7.73162e+06	1.72523e+07	0.4481	-1.158	0.2118	0.5812
Hex2Cer(d18:1_24:1)	M+H	Hex2Cer		2.4955e+07	5.83196e+07	0.4279	-1.225	0.2127	0.5812
MePC(34:4e)	M+Na	MePC		1.04304e+08	5.20948e+07	2.0022	1.002	0.2167	0.5812
PE(36:1)	M+Na	PE	Glycerophospholipids,GP	3.16025e+06	8.8656e+06	0.3565	-1.488	0.2176	0.5812
PC(38:6)(rep)(rep)	M+Na	PC	Glycerophospholipids,GP	2.0132e+07	7.91443e+07	0.2544	-1.975	0.2219	0.5812
PE(16:1e_18:2)	M-H	PE	Glycerophospholipids,GP	2.1287e+06	8.70537e+06	0.2445	-2.032	0.2223	0.5812
PE(16:0e_20:4)	M-H	PE	Glycerophospholipids,GP	849652	3.56565e+06	0.2383	-2.069	0.2233	0.5812
PC(36:2e)	M+H	PC	Glycerophospholipids,GP	1.88292e+08	9.8426e+07	1.913	0.936	0.2237	0.5812
Hex1Cer(t20:0_20:4)(rep)	M+HCOO	Hex1Cer		7.32341e+06	4.47041e+06	1.6382	0.712	0.225	0.5812
MePC(32:4e)	M+Na	MePC		2.43503e+07	4.59361e+07	0.5301	-0.916	0.2258	0.5812
LPC(22:5)	M+H	LPC	Glycerophospholipids,GP	279718	668695	0.4183	-1.257	0.2285	0.5812
Hex1Cer(t17:1_20:4)	M-H	Hex1Cer		5.12772e+06	1.43511e+07	0.3573	-1.485	0.2342	0.5812
MePC(43:2e)	M+Na	MePC		1.49789e+06	2.43298e+06	0.6157	-0.7	0.2348	0.5812
PE(18:0p_22:6)	M+H	PE	Glycerophospholipids,GP	1.03081e+08	5.29862e+07	1.9454	0.96	0.2372	0.5812
SM(d36:2)(rep)	M+HCOO	SM	Sphingolipids,SP	3.58293e+07	1.83512e+07	1.9524	0.965	0.2381	0.5812
PC(40:4e)	M+H	PC	Glycerophospholipids,GP	1.0268e+07	2.4096e+07	0.4261	-1.231	0.2395	0.5812
SM(d43:1)	M+H	SM	Sphingolipids,SP	1.61687e+06	8.42802e+06	0.1918	-2.382	0.2397	0.5812
MLCL(46:4)	M-2H	MLCL		200926	637564	0.3151	-1.666	0.241	0.5812
PC(18:0_20:4)	M+HCOO	PC	Glycerophospholipids,GP	1.4229e+08	7.70601e+07	1.8465	0.885	0.2414	0.5812
PC(34:1)	M+Na	PC	Glycerophospholipids,GP	5.58551e+08	3.19338e+08	1.7491	0.807	0.2416	0.5812
SM(d40:2)(rep)	M+HCOO	SM	Sphingolipids,SP	1.45648e+07	1.02983e+07	1.4143	0.5	0.2446	0.5844
PC(36:1)	M+Na	PC	Glycerophospholipids,GP	9.4093e+07	7.24209e+07	1.2993	0.378	0.2469	0.5856
LPC(18:1e)	M+H	LPC	Glycerophospholipids,GP	1.02989e+07	2.05629e+07	0.5009	-0.998	0.2517	0.5929
PE(18:0_18:2)	M-H	PE	Glycerophospholipids,GP	2.1321e+06	6.14644e+06	0.3469	-1.527	0.2557	0.5983
SM(d43:2)	M+H	SM	Sphingolipids,SP	4.03449e+06	7.44707e+06	0.5418	-0.884	0.2675	0.6195
LPC(16:1)(rep)	M+H	LPC	Glycerophospholipids,GP	3.07034e+06	8.7195e+06	0.3521	-1.506	0.2755	0.6195
PE(18:1p_20:4)	M+H	PE	Glycerophospholipids,GP	1.88342e+07	3.8873e+07	0.4845	-1.045	0.28	0.6195
dMePE(20:2e_20:4)	M-H	dMePE	Glycerophospholipids,GP	1.28403e+06	3.3152e+06	0.3873	-1.368	0.2803	0.6195
PC(40:8)	M+H	PC	Glycerophospholipids,GP	3.81048e+06	7.67062e+06	0.4968	-1.009	0.2817	0.6195
PC(40:7e)(rep)	M+H	PC	Glycerophospholipids,GP	1.67681e+07	1.07844e+07	1.5549	0.637	0.282	0.6195
PC(33:2)(rep)	M+H	PC	Glycerophospholipids,GP	7.93564e+06	2.65518e+07	0.2989	-1.742	0.2826	0.6195
PC(34:2)	M+Na	PC	Glycerophospholipids,GP	7.77495e+07	1.95447e+08	0.3978	-1.33	0.2829	0.6195
SM(d36:2)	M+H	SM	Sphingolipids,SP	2.90112e+08	1.60592e+08	1.8065	0.853	0.2839	0.6195
PE(16:1e_22:6)	M-H	PE	Glycerophospholipids,GP	9.20306e+06	2.13384e+07	0.4313	-1.213	0.2842	0.6195
PC(32:1e)(rep)	M+H	PC	Glycerophospholipids,GP	1.51665e+08	1.17252e+08	1.2935	0.371	0.2845	0.6195
PE(18:0_20:3)	M-H	PE	Glycerophospholipids,GP	1.4921e+06	2.79639e+06	0.5336	-0.906	0.291	0.6295
OAHFA(36:3)	M-H	OAHFA	FattyAcyls,FA	699424	406468	1.7207	0.783	0.2947	0.6336
PC(42:4e)	M+H	PC	Glycerophospholipids,GP	1.36144e+07	3.32444e+07	0.4095	-1.288	0.3022	0.6457
SM(d44:1)(rep)	M+HCOO	SM	Sphingolipids,SP	568775	909449	0.6254	-0.677	0.3066	0.6462
SM(d42:3)(rep)	M+HCOO	SM	Sphingolipids,SP	6.73919e+07	5.48012e+07	1.2298	0.298	0.3069	0.6462
PC(18:0_20:3)	M+HCOO	PC	Glycerophospholipids,GP	4.73662e+07	2.83598e+07	1.6702	0.74	0.3084	0.6462
PC(36:3e)	M+H	PC	Glycerophospholipids,GP	3.56055e+07	7.83881e+07	0.4542	-1.139	0.3101	0.6462
Hex2Cer(d18:1_22:0)	M+H	Hex2Cer		2.00437e+07	1.32096e+07	1.5174	0.602	0.3118	0.6462
SM(d40:0)(rep)	M+HCOO	SM	Sphingolipids,SP	1.11593e+06	5.93774e+06	0.1879	-2.412	0.3144	0.6477
Hex2Cer(d42:2)	M+HCOO	Hex2Cer		1.78211e+07	3.13939e+07	0.5677	-0.817	0.3175	0.65
PC(16:0_16:1)	M+HCOO	PC	Glycerophospholipids,GP	5.17889e+07	3.21083e+07	1.6129	0.69	0.3213	0.6504
SM(d44:2)	M+H	SM	Sphingolipids,SP	7.80924e+06	1.35448e+07	0.5765	-0.794	0.3214	0.6504
PC(16:1e_18:2)	M+HCOO	PC	Glycerophospholipids,GP	3.69379e+06	5.11003e+06	0.7229	-0.468	0.3263	0.6526
Hex2Cer(d42:3)	M+HCOO	Hex2Cer		3.43499e+06	6.4427e+06	0.5332	-0.907	0.3263	0.6526
Cer(d18:1_24:2)	M+HCOO	Cer	Sphingolipids,SP	2.49145e+06	3.9085e+06	0.6374	-0.65	0.3308	0.6578
PC(38:6e)	M+H	PC	Glycerophospholipids,GP	6.45036e+07	4.46344e+07	1.4452	0.531	0.3344	0.6585
Cer(d44:2)	M+HCOO	Cer	Sphingolipids,SP	393845	600830	0.6555	-0.609	0.335	0.6585
SM(d33:1)	M+H	SM	Sphingolipids,SP	4.60298e+07	3.61927e+07	1.2718	0.347	0.3408	0.6613
PC(16:0_22:6)	M+HCOO	PC	Glycerophospholipids,GP	2.89709e+07	2.01174e+07	1.4401	0.526	0.3408	0.6613
PE(38:2e)	M-H	PE	Glycerophospholipids,GP	1.29053e+06	2.58764e+06	0.4987	-1.004	0.3437	0.6613
PE(18:0_22:4)	M-H	PE	Glycerophospholipids,GP	4.47515e+06	2.96044e+06	1.5117	0.596	0.3457	0.6613
PC(34:1e)	M+H	PC	Glycerophospholipids,GP	6.1043e+08	4.55132e+08	1.3412	0.424	0.3498	0.6613
PE(16:0_18:1)	M-H	PE	Glycerophospholipids,GP	3.56506e+06	7.96964e+06	0.4473	-1.161	0.3502	0.6613
SM(d37:1)	M+H	SM	Sphingolipids,SP	1.3569e+07	9.20103e+06	1.4747	0.56	0.3503	0.6613
PE(18:0p_18:1)	M+H	PE	Glycerophospholipids,GP	1.84491e+07	3.76819e+07	0.4896	-1.03	0.3518	0.6613
SM(d42:0)	M+HCOO	SM	Sphingolipids,SP	1.4856e+06	4.29874e+06	0.3456	-1.533	0.3549	0.6635
PE(35:2)	M-H	PE	Glycerophospholipids,GP	579294	521527	1.1108	0.152	0.3643	0.6773
SM(d42:6)	M+H	SM	Sphingolipids,SP	250332	1.93259e+06	0.1295	-2.949	0.371	0.6849
SM(d38:0)(rep)	M+HCOO	SM	Sphingolipids,SP	952246	3.96573e+06	0.2401	-2.058	0.3723	0.6849
SM(d43:4)	M+H	SM	Sphingolipids,SP	2.793e+06	3.82791e+06	0.7296	-0.455	0.3762	0.6849
LPC(20:3)	M+HCOO	LPC	Glycerophospholipids,GP	170549	416126	0.4098	-1.287	0.3786	0.6849
ChE(18:2)	M+NH4	ChE	SterolLipids,ST	3.65255e+08	6.26449e+08	0.5831	-0.778	0.3799	0.6849
PC(16:1e_20:4)	M+HCOO	PC	Glycerophospholipids,GP	1.98262e+07	1.59181e+07	1.2455	0.317	0.3832	0.6849
Hex2Cer(m34:2)	M+H	Hex2Cer		8.59858e+06	1.51037e+07	0.5693	-0.813	0.3849	0.6849
PC(18:1e_18:1)	M+HCOO	PC	Glycerophospholipids,GP	1.27192e+07	9.04298e+06	1.4065	0.492	0.3879	0.6849
PC(30:0)(rep)	M+H	PC	Glycerophospholipids,GP	5.46969e+08	3.58724e+08	1.5248	0.609	0.3915	0.6849
PC(40:6)(rep)	M+H	PC	Glycerophospholipids,GP	3.47493e+08	2.54162e+08	1.3672	0.451	0.3933	0.6849
SM(d38:4)	M+H	SM	Sphingolipids,SP	4.34803e+07	2.97682e+07	1.4606	0.547	0.3937	0.6849
PE(18:0p_18:2)	M+H	PE	Glycerophospholipids,GP	1.79203e+07	3.70286e+07	0.484	-1.047	0.3964	0.6849
SM(d33:1)(rep)	M+HCOO	SM	Sphingolipids,SP	6.92156e+06	5.86366e+06	1.1804	0.239	0.3978	0.6849
PG(18:2_18:2)	M-H	PG	Glycerophospholipids,GP	30625.6	432559	0.0708	-3.82	0.3981	0.6849
SM(d32:0)(rep)	M+HCOO	SM	Sphingolipids,SP	1.17261e+06	1.76028e+06	0.6661	-0.586	0.3982	0.6849
SM(d39:1)(rep)	M+HCOO	SM	Sphingolipids,SP	4.74154e+06	4.0522e+06	1.1701	0.227	0.4044	0.6921
PC(18:2_18:2)	M+HCOO	PC	Glycerophospholipids,GP	1.87607e+06	3.13616e+06	0.5982	-0.741	0.4228	0.72
PE(16:0p_22:4)	M+H	PE	Glycerophospholipids,GP	6.62881e+07	1.26582e+08	0.5237	-0.933	0.4258	0.7216
Hex1Cer(d40:1)	M+HCOO	Hex1Cer		1.27482e+06	1.87462e+06	0.68	-0.556	0.4301	0.723
PE(18:0_20:4)	M-H	PE	Glycerophospholipids,GP	1.13612e+07	1.55771e+07	0.7294	-0.455	0.4309	0.723
PC(34:2)(rep)	M+H	PC	Glycerophospholipids,GP	2.04687e+09	3.51009e+09	0.5831	-0.778	0.4357	0.7248
PC(32:2)(rep)	M+H	PC	Glycerophospholipids,GP	1.42343e+07	9.79972e+06	1.4525	0.539	0.4406	0.7248
SM(d40:1)	M+H	SM	Sphingolipids,SP	2.63523e+08	3.75515e+08	0.7018	-0.511	0.442	0.7248
SM(d36:0)(rep)	M+HCOO	SM	Sphingolipids,SP	4.78772e+06	8.84636e+06	0.5412	-0.886	0.4426	0.7248
PS(40:7e)	M-H	PS	Glycerophospholipids,GP	2.52858e+06	5.16898e+06	0.4892	-1.032	0.4457	0.7248
PS(39:3)	M-H	PS	Glycerophospholipids,GP	1.90147e+06	3.00432e+06	0.6329	-0.66	0.4459	0.7248
Hex2Cer(d18:1_24:2)	M+H	Hex2Cer		1.13658e+07	1.5964e+07	0.712	-0.49	0.4467	0.7248
PC(32:1e)	M+H	PC	Glycerophospholipids,GP	3.06088e+07	2.56006e+07	1.1956	0.258	0.4555	0.7327
PC(38:6)(rep)	M+H	PC	Glycerophospholipids,GP	5.37299e+08	1.13428e+09	0.4737	-1.078	0.4558	0.7327
SM(d40:1)(rep)	M+HCOO	SM	Sphingolipids,SP	5.49735e+07	4.86981e+07	1.1289	0.175	0.4594	0.735
SM(d38:1)	M+H	SM	Sphingolipids,SP	2.18194e+08	1.73149e+08	1.2602	0.334	0.4642	0.738
PC(16:0e_18:2)	M+HCOO	PC	Glycerophospholipids,GP	5.45409e+06	1.17847e+07	0.4628	-1.112	0.4655	0.738
dMePE(38:3e)	M-H	dMePE	Glycerophospholipids,GP	2.36173e+06	1.71628e+06	1.3761	0.461	0.4679	0.7383
PC(37:4)	M+H	PC	Glycerophospholipids,GP	3.15553e+07	2.45535e+07	1.2852	0.362	0.4725	0.7389
PE(16:0p_18:1)	M+H	PE	Glycerophospholipids,GP	4.07521e+07	6.73535e+07	0.605	-0.725	0.4751	0.7389
LPC(14:0)	M+H	LPC	Glycerophospholipids,GP	2.03099e+06	2.86568e+06	0.7087	-0.497	0.4761	0.7389
PS(38:3)	M-H	PS	Glycerophospholipids,GP	2.47945e+06	4.64587e+06	0.5337	-0.906	0.4799	0.7389
ChE(18:1)	M+NH4	ChE	SterolLipids,ST	1.37196e+08	2.35717e+08	0.582	-0.781	0.4802	0.7389
PC(32:1)(rep)	M+H	PC	Glycerophospholipids,GP	8.47881e+08	4.66888e+08	1.816	0.861	0.4811	0.7389
PC(16:0_20:4)	M+HCOO	PC	Glycerophospholipids,GP	1.54477e+08	1.20197e+08	1.2852	0.362	0.4871	0.7447
ChE(16:1)	M+NH4	ChE	SterolLipids,ST	3.49174e+06	1.91748e+07	0.1821	-2.457	0.4938	0.7516
PC(32:1)	M+Na	PC	Glycerophospholipids,GP	1.68617e+07	1.6736e+07	1.0075	0.011	0.5005	0.7557
PC(40:1e)	M+H	PC	Glycerophospholipids,GP	1.54691e+07	2.1016e+07	0.7361	-0.442	0.5009	0.7557
LPC(20:5)	M+H	LPC	Glycerophospholipids,GP	1.20065e+06	1.47619e+06	0.8133	-0.298	0.5036	0.7565
PC(32:0e)(rep)	M+Na	PC	Glycerophospholipids,GP	1.67923e+07	1.88198e+07	0.8923	-0.164	0.5107	0.7606
LPC(20:4)(rep)	M+H	LPC	Glycerophospholipids,GP	1.39492e+07	2.0388e+07	0.6842	-0.548	0.5123	0.7606
PE(34:2e)	M-H	PE	Glycerophospholipids,GP	2.12007e+07	3.61957e+07	0.5857	-0.772	0.513	0.7606
PC(35:4)	M+H	PC	Glycerophospholipids,GP	2.78141e+06	4.77353e+06	0.5827	-0.779	0.5251	0.7752
PC(36:4)	M+H	PC	Glycerophospholipids,GP	8.86658e+06	1.57219e+07	0.564	-0.826	0.5291	0.7778
SM(d35:1)	M+H	SM	Sphingolipids,SP	1.74244e+07	2.10265e+07	0.8287	-0.271	0.5324	0.7793
PC(35:2)	M+H	PC	Glycerophospholipids,GP	2.67755e+07	3.48871e+07	0.7675	-0.382	0.5375	0.7817
PC(38:5)(rep)	M+H	PC	Glycerophospholipids,GP	2.07272e+07	2.39034e+07	0.8671	-0.206	0.5393	0.7817
PE(18:0_18:1)	M-H	PE	Glycerophospholipids,GP	2.07915e+07	3.61002e+07	0.5759	-0.796	0.5408	0.7817
SM(d42:3)	M+H	SM	Sphingolipids,SP	3.59025e+08	4.63908e+08	0.7739	-0.37	0.5582	0.8027
MePC(34:5e)	M+Na	MePC		8.88685e+06	1.51364e+07	0.5871	-0.768	0.5612	0.8027
SM(d36:0)	M+H	SM	Sphingolipids,SP	3.60681e+07	8.18883e+07	0.4405	-1.183	0.5623	0.8027
SM(d42:2)	M+H	SM	Sphingolipids,SP	7.90946e+08	8.73317e+08	0.9057	-0.143	0.5754	0.8176
SM(d40:2)	M+H	SM	Sphingolipids,SP	7.88629e+07	7.10291e+07	1.1103	0.151	0.5776	0.8176
PC(33:2)	M+H	PC	Glycerophospholipids,GP	8.18752e+06	9.72803e+06	0.8416	-0.249	0.5814	0.8197
PC(30:0e)	M+H	PC	Glycerophospholipids,GP	2.53022e+07	3.39974e+07	0.7442	-0.426	0.584	0.8199
PE(36:1e)	M-H	PE	Glycerophospholipids,GP	1.21443e+06	2.38298e+06	0.5096	-0.972	0.593	0.8227
PC(38:6)	M+H	PC	Glycerophospholipids,GP	2.21007e+07	2.53295e+07	0.8725	-0.197	0.5931	0.8227
PC(34:4)	M+H	PC	Glycerophospholipids,GP	4.61749e+06	5.76195e+06	0.8014	-0.319	0.5953	0.8227
PC(40:5e)	M+H	PC	Glycerophospholipids,GP	2.63808e+07	2.28557e+07	1.1542	0.207	0.5955	0.8227
MLCL(50:2)	M-2H	MLCL		5.44748e+06	4.11327e+06	1.3244	0.405	0.6066	0.8283
PC(34:2e)	M+H	PC	Glycerophospholipids,GP	1.01953e+08	1.64287e+08	0.6206	-0.688	0.6095	0.8283
PC(38:3)(rep)	M+H	PC	Glycerophospholipids,GP	4.32804e+08	4.04516e+08	1.0699	0.098	0.6113	0.8283
LPC(20:4)	M+HCOO	LPC	Glycerophospholipids,GP	1.22921e+06	1.64254e+06	0.7484	-0.418	0.6126	0.8283
MLCL(54:10)	M-2H	MLCL		1.22931e+06	1.64633e+06	0.7467	-0.421	0.613	0.8283
ChE(22:6)	M+NH4	ChE	SterolLipids,ST	3.6563e+07	4.4741e+07	0.8172	-0.291	0.614	0.8283
PC(30:0)	M+Na	PC	Glycerophospholipids,GP	1.42678e+07	1.98295e+07	0.7195	-0.475	0.6165	0.8284
SM(d34:1)	M+H	SM	Sphingolipids,SP	2.06649e+09	2.54253e+09	0.8128	-0.299	0.6339	0.8462
PC(36:3)(rep)(rep)	M+H	PC	Glycerophospholipids,GP	4.14252e+07	4.52376e+07	0.9157	-0.127	0.6367	0.8462
SM(d42:5)	M+H	SM	Sphingolipids,SP	4.77009e+06	1.08346e+07	0.4403	-1.184	0.6382	0.8462
SM(d42:5)(rep)(rep)	M+H	SM	Sphingolipids,SP	9.53037e+06	1.42649e+07	0.6681	-0.582	0.6411	0.8462
PC(34:0e)	M+H	PC	Glycerophospholipids,GP	7.35277e+07	6.85001e+07	1.0734	0.102	0.6476	0.8462
PC(34:1e)(rep)	M+Na	PC	Glycerophospholipids,GP	2.06691e+07	2.49304e+07	0.8291	-0.27	0.6479	0.8462
LPC(18:0)(rep)	M+H	LPC	Glycerophospholipids,GP	6.71392e+06	5.10438e+06	1.3153	0.395	0.6493	0.8462
ChE(20:5)	M+NH4	ChE	SterolLipids,ST	9.7744e+06	8.74774e+06	1.1174	0.16	0.6499	0.8462
PC(44:4e)	M+H	PC	Glycerophospholipids,GP	5.34559e+06	5.86892e+06	0.9108	-0.135	0.6519	0.8462
PE(36:1)(rep)	M+H	PE	Glycerophospholipids,GP	5.09439e+07	7.38537e+07	0.6898	-0.536	0.659	0.8522
PC(32:0e)	M+H	PC	Glycerophospholipids,GP	3.03735e+08	3.56202e+08	0.8527	-0.23	0.6622	0.8532
Hex1Cer(t17:0_20:4)	M-H	Hex1Cer		3.79762e+07	6.01187e+07	0.6317	-0.663	0.6731	0.864
SM(d40:3)	M+H	SM	Sphingolipids,SP	1.09313e+07	3.01912e+07	0.3621	-1.466	0.6787	0.8679
SM(d41:2)	M+H	SM	Sphingolipids,SP	3.12731e+07	2.89539e+07	1.0801	0.111	0.6822	0.8691
PC(38:4)	M+H	PC	Glycerophospholipids,GP	1.93698e+09	1.96744e+09	0.9845	-0.023	0.6891	0.8747
SM(d40:4)(rep)	M+H	SM	Sphingolipids,SP	1.05948e+07	1.79668e+07	0.5897	-0.762	0.6981	0.8829
PC(18:1e_18:2)	M+HCOO	PC	Glycerophospholipids,GP	6.42826e+06	6.18552e+06	1.0392	0.056	0.7025	0.8836
PC(28:0)	M+H	PC	Glycerophospholipids,GP	1.39469e+07	1.16705e+07	1.1951	0.257	0.7038	0.8836
PC(37:3)	M+H	PC	Glycerophospholipids,GP	4.89803e+06	8.09337e+06	0.6052	-0.725	0.7078	0.8836
FA(22:5)	M-H	FA	FattyAcyls,FA	3.18894e+06	5.71137e+06	0.5583	-0.841	0.709	0.8836
SM(d38:0)	M+H	SM	Sphingolipids,SP	1.92947e+07	2.11708e+07	0.9114	-0.134	0.7144	0.8872
PE(18:1e_20:4)	M-H	PE	Glycerophospholipids,GP	3.99224e+07	6.25126e+07	0.6386	-0.647	0.7173	0.8876
SM(d38:3)	M+H	SM	Sphingolipids,SP	3.0085e+06	4.52481e+06	0.6649	-0.589	0.7265	0.8958
PC(38:7e)	M+H	PC	Glycerophospholipids,GP	3.51433e+07	4.02296e+07	0.8736	-0.195	0.7295	0.8962
PC(16:0_18:3)	M+HCOO	PC	Glycerophospholipids,GP	2.13493e+06	1.86559e+06	1.1444	0.195	0.7332	0.8976
PC(38:5)	M+H	PC	Glycerophospholipids,GP	3.22076e+08	3.08779e+08	1.0431	0.061	0.7491	0.9045
LPC(18:3)	M+H	LPC	Glycerophospholipids,GP	2.14806e+06	5.8251e+06	0.3688	-1.439	0.7506	0.9045
PE(36:3e)	M-H	PE	Glycerophospholipids,GP	6.15693e+06	5.56417e+06	1.1065	0.146	0.7508	0.9045
LPC(20:3)(rep)	M+H	LPC	Glycerophospholipids,GP	1.781e+06	3.91811e+06	0.4546	-1.137	0.7525	0.9045
PC(38:1e)	M+H	PC	Glycerophospholipids,GP	1.14403e+07	1.84675e+07	0.6195	-0.691	0.753	0.9045
PC(42:5e)	M+H	PC	Glycerophospholipids,GP	2.97344e+07	2.48232e+07	1.1978	0.26	0.7546	0.9045
dMePE(34:2e)	M-H	dMePE	Glycerophospholipids,GP	1.31897e+07	2.03028e+07	0.6496	-0.622	0.7573	0.9045
SM(d38:2)	M+H	SM	Sphingolipids,SP	6.86799e+07	7.61978e+07	0.9013	-0.15	0.7603	0.905
LPC(20:2)	M+HCOO	LPC	Glycerophospholipids,GP	199698	238848	0.8361	-0.258	0.7685	0.9084
MLCL(50:4)	M-2H	MLCL		1.06848e+06	792423	1.3484	0.431	0.7708	0.9084
PC(38:3)	M+Na	PC	Glycerophospholipids,GP	1.41737e+07	2.75453e+07	0.5146	-0.959	0.7737	0.9084
PC(38:2e)	M+H	PC	Glycerophospholipids,GP	1.50027e+07	2.05188e+07	0.7312	-0.452	0.7737	0.9084
AcCa(18:2)	M+H	AcCa		1.30572e+06	1.81435e+06	0.7197	-0.475	0.7902	0.9246
PC(40:3e)	M+H	PC	Glycerophospholipids,GP	4.27591e+07	4.16474e+07	1.0267	0.038	0.7938	0.9256
PC(32:2e)	M+H	PC	Glycerophospholipids,GP	2.20155e+07	8.90362e+06	2.4726	1.306	0.8069	0.9331
PC(42:3e)	M+H	PC	Glycerophospholipids,GP	4.38396e+07	5.30948e+07	0.8257	-0.276	0.8073	0.9331
Cer(d42:0)	M+HCOO	Cer	Sphingolipids,SP	2.64243e+06	2.83317e+06	0.9327	-0.101	0.8083	0.9331
PC(18:0e_16:0)	M+HCOO	PC	Glycerophospholipids,GP	7.59219e+06	7.78184e+06	0.9756	-0.036	0.8211	0.9408
MLCL(46:2)	M-2H	MLCL		2.46457e+06	2.34136e+06	1.0526	0.074	0.8216	0.9408
PE(18:1e_20:3)	M-H	PE	Glycerophospholipids,GP	3.27452e+06	4.29866e+06	0.7618	-0.393	0.8232	0.9408
Hex1Cer(m38:3)	M+HCOO	Hex1Cer		3.09364e+06	2.52494e+06	1.2252	0.293	0.8329	0.9487
PC(38:3e)	M+H	PC	Glycerophospholipids,GP	2.43377e+07	3.33233e+07	0.7304	-0.453	0.8365	0.9497
LPC(18:1)(rep)	M+H	LPC	Glycerophospholipids,GP	9.53441e+06	7.23449e+06	1.3179	0.398	0.8485	0.9596
PC(42:2e)	M+H	PC	Glycerophospholipids,GP	2.86373e+07	2.46546e+07	1.1615	0.216	0.8508	0.9596
LPC(18:1)	M+HCOO	LPC	Glycerophospholipids,GP	1.01752e+06	778499	1.307	0.386	0.8559	0.9622
PC(40:2e)	M+H	PC	Glycerophospholipids,GP	2.3397e+07	2.32664e+07	1.0056	0.008	0.8686	0.9699
PE(16:0p_22:6)	M+H	PE	Glycerophospholipids,GP	4.47793e+07	4.65016e+07	0.963	-0.054	0.871	0.9699
SM(d40:4)	M+H	SM	Sphingolipids,SP	1.63406e+06	3.12704e+06	0.5226	-0.936	0.8753	0.9699
PC(36:3e)(rep)	M+H	PC	Glycerophospholipids,GP	2.08715e+07	3.008e+07	0.6939	-0.527	0.8794	0.9699
PC(40:6)	M+Na	PC	Glycerophospholipids,GP	1.20234e+07	1.52717e+07	0.7873	-0.345	0.8796	0.9699
PE(18:0p_22:4)	M+H	PE	Glycerophospholipids,GP	1.65645e+07	1.82764e+07	0.9063	-0.142	0.8817	0.9699
Cer(d40:0)	M+HCOO	Cer	Sphingolipids,SP	1.96752e+06	1.97752e+06	0.9949	-0.007	0.8829	0.9699
SM(d38:5)	M+H	SM	Sphingolipids,SP	7.65367e+06	9.65298e+06	0.7929	-0.335	0.8853	0.9699
LPC(16:0)	M+HCOO	LPC	Glycerophospholipids,GP	1.56049e+07	1.52077e+07	1.0261	0.037	0.8924	0.9741
PC(42:10)	M+H	PC	Glycerophospholipids,GP	5.03049e+06	2.95145e+06	1.7044	0.769	0.8948	0.9741
PC(40:7)	M+H	PC	Glycerophospholipids,GP	6.56291e+07	6.31262e+07	1.0396	0.056	0.9044	0.9764
PC(16:0e_16:0)	M+HCOO	PC	Glycerophospholipids,GP	2.19491e+07	2.27559e+07	0.9645	-0.052	0.9074	0.9764
PC(30:1e)	M+H	PC	Glycerophospholipids,GP	1.07007e+07	1.1195e+07	0.9559	-0.065	0.9085	0.9764
PC(39:6)	M+H	PC	Glycerophospholipids,GP	4.28202e+06	4.52314e+06	0.9467	-0.079	0.9123	0.9764
Hex1Cer(t38:2)	M+HCOO	Hex1Cer		1.1417e+06	4.3918e+06	0.26	-1.944	0.9123	0.9764
PC(36:4e)(rep)	M+Na	PC	Glycerophospholipids,GP	8.19875e+06	8.4091e+06	0.975	-0.037	0.914	0.9764
PC(20:1e_20:4)	M+HCOO	PC	Glycerophospholipids,GP	2.03844e+06	1.92197e+06	1.0606	0.085	0.9181	0.9778
SM(d39:1)	M+H	SM	Sphingolipids,SP	2.03262e+07	2.04319e+07	0.9948	-0.007	0.9236	0.98
PS(38:4e)	M-H	PS	Glycerophospholipids,GP	1.8246e+06	2.1319e+06	0.8559	-0.225	0.9259	0.98
PE(20:1e_20:4)	M-H	PE	Glycerophospholipids,GP	9.75479e+06	1.1771e+07	0.8287	-0.271	0.9317	0.9818
PC(34:3e)	M+H	PC	Glycerophospholipids,GP	6.51201e+07	6.91657e+07	0.9415	-0.087	0.9333	0.9818
PC(18:0e_18:1)	M+HCOO	PC	Glycerophospholipids,GP	7.31657e+06	9.66911e+06	0.7567	-0.402	0.9407	0.9866
PE(18:0_22:5)	M-H	PE	Glycerophospholipids,GP	1.59542e+06	1.61982e+06	0.9849	-0.022	0.945	0.9881
ChE(18:3)	M+NH4	ChE	SterolLipids,ST	1.67984e+07	2.24282e+07	0.749	-0.417	0.9486	0.9889
ChE(20:3)	M+NH4	ChE	SterolLipids,ST	3.20198e+07	3.59322e+07	0.8911	-0.166	0.9531	0.9903
PC(36:4)(rep)	M+H	PC	Glycerophospholipids,GP	1.8849e+09	2.75705e+09	0.6837	-0.549	0.9557	0.9903
PC(44:6e)	M+H	PC	Glycerophospholipids,GP	3.14923e+07	3.10801e+07	1.0133	0.019	0.9618	0.9917
PC(36:1e)	M+H	PC	Glycerophospholipids,GP	7.95317e+07	9.67144e+07	0.8223	-0.282	0.9629	0.9917
PC(36:5e)	M+H	PC	Glycerophospholipids,GP	2.24563e+08	2.49641e+08	0.8995	-0.153	0.971	0.9944
ChE(20:4)	M+NH4	ChE	SterolLipids,ST	2.08125e+08	2.41049e+08	0.8634	-0.212	0.9719	0.9944
FA(20:4)	M-H	FA	FattyAcyls,FA	5.85338e+07	9.5889e+07	0.6104	-0.712	0.9741	0.9944
Hex2Cer(d18:1_24:0)	M+H	Hex2Cer		1.93839e+07	2.07229e+07	0.9354	-0.096	0.9779	0.9953
SM(d41:1)	M+H	SM	Sphingolipids,SP	6.23028e+07	6.24645e+07	0.9974	-0.004	0.9822	0.9955
LPC(16:0)(rep)	M+H	LPC	Glycerophospholipids,GP	1.47673e+08	1.53945e+08	0.9593	-0.06	0.9839	0.9955
PE(18:2e_22:6)	M-H	PE	Glycerophospholipids,GP	5.19421e+06	5.98049e+06	0.8685	-0.203	0.9879	0.9965
LPC(18:0)	M+HCOO	LPC	Glycerophospholipids,GP	602790	564421	1.068	0.095	0.9907	0.9965
PE(38:6)	M+H	PE	Glycerophospholipids,GP	1.10408e+07	1.12422e+07	0.9821	-0.026	0.9987	0.9992
Cer(d41:1)	M+HCOO	Cer	Sphingolipids,SP	2.00367e+06	1.76168e+06	1.1374	0.186	0.9992	0.9992

## Sheet: Summary
Comparison	Total metabolites	Nominal P<0.05 & FC≥1.2	Increased (FC≥1.2)	Decreased (FC≤1/1.2)	BH-FDR Q<0.10 & FC criteria	BH-FDR Q<0.05 & FC criteria
PM_A_vs_N	344	75	30	45	29	4
PM_R_vs_N	344	66	20	46	0	0
VM_A_vs_N	344	10	4	6	1	1
PM_R_vs_PM_A	344	42	25	17	0	0
VM_A_vs_PM_A	344	47	32	15	0	0
